# Supplementary material for: Distinct cuproptosis patterns in hepatocellular carcinoma patients correlate with unique immune microenvironment characteristics and cell-cell communication, contributing to varied overall survival outcomes
Source: Front Immunol. 2024 May 28;15:1379690. doi: 10.3389/fimmu.2024.1379690 (PMC11168106; doi:10.3389/fimmu.2024.1379690)
Supplement: Supplementary file 2 [file Table_1.xlsx]

## Sheet: Sheet1
Table S1. Association of cuproptosis subtypes with existing subtypes
	LIHC.	LIHC.iCluster:1	LIHC.iCluster:2	LIHC.iCluster:3
Group A	3	30	14	24
Group B	7	34	41	39
				P = 0.1071
	C1	C2	C3	C4	C6
Group A	16	26	37	42	0
Group B	6	19	97	117	1
					P = 9.12e-07
