# Supplementary material for: Distinct cuproptosis patterns in hepatocellular carcinoma patients correlate with unique immune microenvironment characteristics and cell-cell communication, contributing to varied overall survival outcomes
Source: Front Immunol. 2024 May 28;15:1379690. doi: 10.3389/fimmu.2024.1379690 (PMC11168106; doi:10.3389/fimmu.2024.1379690)
Supplement: Supplementary file 3 [file Table_2.xlsx]

## Sheet: Sheet1
Table S2. Differential expression analysis among cuproptosis subtypes.
gene.symbol	baseMean	log2FoldChange	lfcSE	stat	pvalue	padj	diff.tag	diff.type
TSPAN6	5115.53	0.586155	0.0838927	6.98696	2.809e-12	8.49272e-11	FALSE	nosig
TNMD	2.9148	0.800626	0.269565	2.97006	0.00297741	0.00763613	FALSE	nosig
DPM1	1262.18	0.0331605	0.051184	0.647867	0.517071	0.601826	FALSE	nosig
SCYL3	563.886	0.0652531	0.0612767	1.06489	0.286925	0.37387	FALSE	nosig
C1orf112	279.176	0.011106	0.11915	0.0932108	0.925736	0.944317	FALSE	nosig
FGR	231.019	-0.744788	0.114382	-6.51139	7.44567e-11	1.52309e-09	FALSE	nosig
CFH	61926.8	0.318085	0.125867	2.52715	0.0114991	0.0245939	FALSE	nosig
FUCA2	3002.48	-0.107329	0.083004	-1.29306	0.195992	0.272772	FALSE	nosig
GCLC	4274.24	0.446106	0.0948037	4.70558	2.53146e-06	1.57963e-05	FALSE	nosig
NFYA	943.827	-0.239332	0.073527	-3.25502	0.00113386	0.00329576	FALSE	nosig
STPG1	188.718	-0.153625	0.0876287	-1.75314	0.0795783	0.127479	FALSE	nosig
NIPAL3	467.841	-0.124599	0.0671881	-1.85448	0.0636701	0.105714	FALSE	nosig
LAS1L	2105.9	0.215922	0.0574635	3.75756	0.000171578	0.000631148	FALSE	nosig
ENPP4	809.99	-0.131844	0.117656	-1.12058	0.262465	0.347327	FALSE	nosig
SEMA3F	1008.98	-0.0377497	0.0741961	-0.508783	0.610905	0.687296	FALSE	nosig
CFTR	172.926	-0.0787847	0.348282	-0.22621	0.821038	0.865114	FALSE	nosig
ANKIB1	1045.24	-0.150578	0.075166	-2.00328	0.0451474	0.0791216	FALSE	nosig
CYP51A1	203.917	0.215067	0.175694	1.22411	0.220912	0.300856	FALSE	nosig
KRIT1	189.197	0.174865	0.0515957	3.38915	0.000701102	0.00216373	FALSE	nosig
RAD52	241.44	-0.15111	0.0692953	-2.18067	0.0292082	0.054771	FALSE	nosig
BAD	488.092	0.167731	0.0796236	2.10654	0.0351573	0.0640645	FALSE	nosig
LAP3	5732.62	0.580177	0.0961491	6.03413	1.59817e-09	2.25936e-08	FALSE	nosig
CD99	8781.56	0.204623	0.0721351	2.83666	0.00455882	0.0110342	FALSE	nosig
HS3ST1	91.7471	-0.518242	0.150347	-3.44697	0.000566911	0.00180454	FALSE	nosig
AOC1	117.754	0.944729	0.260055	3.6328	0.000280361	0.00097361	FALSE	nosig
WNT16	4.23966	-0.614009	0.226591	-2.70976	0.00673312	0.0154604	FALSE	nosig
HECW1	27.264	-0.136096	0.224732	-0.605591	0.544786	0.62751	FALSE	nosig
MAD1L1	34.2761	1.12336	0.194043	5.78922	7.07141e-09	8.57749e-08	TRUE	up
LASP1	9575.62	-0.144347	0.0690998	-2.08897	0.0367105	0.0664031	FALSE	nosig
SNX11	959.241	0.0525834	0.0546005	0.963056	0.335519	0.424546	FALSE	nosig
TMEM176A	37578.8	0.600016	0.117036	5.12678	2.94743e-07	2.34487e-06	FALSE	nosig
M6PR	1224.56	-0.334471	0.088178	-3.79313	0.00014876	0.000557022	FALSE	nosig
KLHL13	247.137	0.0033372	0.150352	0.0221958	0.982292	0.98614	FALSE	nosig
CYP26B1	141.333	-1.76009	0.234307	-7.51189	5.82804e-14	2.8803e-12	TRUE	down
ICA1	630.238	-0.20635	0.153055	-1.34821	0.17759	0.251418	FALSE	nosig
DBNDD1	1719.83	0.551892	0.151283	3.64809	0.0002642	0.000924649	FALSE	nosig
ALS2	1367.81	-0.147263	0.0593106	-2.48291	0.0130315	0.0273592	FALSE	nosig
CASP10	606.901	-0.122448	0.0629788	-1.94427	0.0518633	0.0888831	FALSE	nosig
CFLAR	3000.22	0.0712578	0.0459137	1.55199	0.120664	0.181299	FALSE	nosig
TFPI	12289.7	0.080581	0.132225	0.609422	0.542245	0.625104	FALSE	nosig
NDUFAF7	516.709	0.21547	0.0478128	4.50653	6.58951e-06	3.66447e-05	FALSE	nosig
RBM5	1480.45	-0.157859	0.046747	-3.37687	0.000733155	0.00225219	FALSE	nosig
MTMR7	176.874	-0.598175	0.201271	-2.97199	0.00295877	0.00759158	FALSE	nosig
SLC7A2	8470.77	0.312408	0.158896	1.96612	0.0492846	0.0851832	FALSE	nosig
ARF5	3214.21	0.234127	0.0564265	4.14924	3.33582e-05	0.000150628	FALSE	nosig
SARM1	113.683	-0.377018	0.108627	-3.47076	0.00051898	0.00166915	FALSE	nosig
POLDIP2	10386.5	0.32477	0.056141	5.78491	7.25531e-09	8.7591e-08	FALSE	nosig
PLXND1	3863.41	-0.294703	0.0863715	-3.41204	0.000644778	0.00201381	FALSE	nosig
AK2	5236.3	0.179405	0.0584748	3.06808	0.00215437	0.00574919	FALSE	nosig
CD38	237.872	-0.654363	0.19028	-3.43894	0.000583994	0.00185497	FALSE	nosig
FKBP4	4314.05	0.0750976	0.0722361	1.03961	0.29852	0.386145	FALSE	nosig
KDM1A	1788.08	-0.189263	0.0586805	-3.22531	0.00125835	0.00360908	FALSE	nosig
RBM6	2013.74	-0.172231	0.0550729	-3.12733	0.00176402	0.0048404	FALSE	nosig
CAMKK1	89.5031	-0.375247	0.121782	-3.0813	0.002061	0.00553176	FALSE	nosig
RECQL	383.326	-0.443774	0.108104	-4.10508	4.04173e-05	0.000178066	FALSE	nosig
VPS50	632.116	0.00310665	0.0526564	0.0589984	0.952953	0.964405	FALSE	nosig
HSPB6	139.461	0.341644	0.186122	1.83559	0.0664177	0.109587	FALSE	nosig
ARHGAP33	264.228	-0.550785	0.0961845	-5.72634	1.02623e-08	1.18918e-07	FALSE	nosig
NDUFAB1	2813.72	0.512787	0.0761765	6.73156	1.67853e-11	4.03658e-10	FALSE	nosig
PDK4	7543.27	1.22804	0.178928	6.8633	6.72855e-12	1.82894e-10	TRUE	up
SLC22A16	3.36339	-0.750456	0.224165	-3.34778	0.000814616	0.00246737	FALSE	nosig
ZMYND10	30.8112	-0.170893	0.134263	-1.27282	0.203082	0.280836	FALSE	nosig
ABCB5	29.6261	-1.39853	0.355628	-3.93258	8.40394e-05	0.00033789	TRUE	down
ARX	2.36319	-0.664749	0.400251	-1.66083	0.0967474	0.150442	FALSE	nosig
SLC25A13	5462.13	0.559673	0.0830861	6.73606	1.62742e-11	3.93477e-10	FALSE	nosig
ST7	1425.04	0.480971	0.075026	6.41073	1.44822e-10	2.71201e-09	FALSE	nosig
CDC27	1790.28	-0.252087	0.0428766	-5.87936	4.11848e-09	5.28508e-08	FALSE	nosig
SLC4A1	5.12834	0.747438	0.257677	2.90068	0.00372355	0.00924587	FALSE	nosig
CALCR	8.36158	-2.05761	0.266674	-7.7158	1.20225e-14	7.51513e-13	TRUE	down
HCCS	949.675	0.151093	0.0522206	2.89336	0.00381139	0.00943123	FALSE	nosig
DVL2	929.553	-0.141798	0.0709205	-1.99939	0.0455657	0.0796733	FALSE	nosig
PRSS22	40.2512	-1.92129	0.329237	-5.83559	5.35998e-09	6.71965e-08	TRUE	down
UPF1	4820.46	-0.0166056	0.0522284	-0.317943	0.750528	0.806932	FALSE	nosig
SKAP2	883.814	-0.193291	0.108684	-1.77846	0.0753285	0.121758	FALSE	nosig
SLC25A5	12746.4	0.398213	0.0728365	5.46722	4.57138e-08	4.48062e-07	FALSE	nosig
MCUB	193.2	-0.865387	0.137656	-6.28658	3.24544e-10	5.55565e-09	FALSE	nosig
HOXA11	15.2224	-1.69712	0.354156	-4.79202	1.65114e-06	1.08345e-05	TRUE	down
POLR2J	2111.43	0.297303	0.0806542	3.68614	0.000227677	0.000808979	FALSE	nosig
DHX33	683.327	0.01652	0.0567124	0.291295	0.770826	0.823622	FALSE	nosig
MEOX1	30.0315	-0.831196	0.213127	-3.90001	9.61903e-05	0.000380771	FALSE	nosig
THSD7A	234.938	-0.306581	0.149819	-2.04634	0.0407232	0.0725435	FALSE	nosig
LIG3	916.596	-0.0197131	0.0548577	-0.35935	0.719333	0.781449	FALSE	nosig
RPAP3	803.313	-0.179518	0.0380346	-4.71986	2.36006e-06	1.48765e-05	FALSE	nosig
ACSM3	931.69	0.727994	0.158075	4.60537	4.11733e-06	2.42657e-05	FALSE	nosig
REXO5	242.344	-0.0633739	0.11172	-0.567258	0.570539	0.651401	FALSE	nosig
CIAPIN1	1535.25	0.134956	0.0616774	2.1881	0.0286622	0.0539502	FALSE	nosig
SPPL2B	1578.58	0.123465	0.0699328	1.76549	0.0774818	0.124632	FALSE	nosig
FAM214B	541.356	-0.104081	0.0650132	-1.60092	0.109396	0.166657	FALSE	nosig
COPZ2	961.087	0.470667	0.119712	3.93166	8.43623e-05	0.000338961	FALSE	nosig
PRKAR2B	68.2818	-0.620878	0.175979	-3.52813	0.00041851	0.001385	FALSE	nosig
MSL3	639.333	-0.0888602	0.0433269	-2.05092	0.0402744	0.0718886	FALSE	nosig
CREBBP	2672.62	-0.0850801	0.0580095	-1.46666	0.14247	0.209226	FALSE	nosig
TSPOAP1	271.411	-0.090031	0.130263	-0.691147	0.489473	0.575889	FALSE	nosig
MPO	6.76833	-0.314485	0.213945	-1.46993	0.14158	0.208056	FALSE	nosig
PON1	14461.7	1.11939	0.173811	6.44031	1.19226e-10	2.30487e-09	TRUE	up
GCFC2	656.406	0.173963	0.0579633	3.00126	0.00268866	0.00698141	FALSE	nosig
WDR54	208.876	-0.53225	0.12093	-4.4013	1.07606e-05	5.6298e-05	FALSE	nosig
CROT	1671.08	0.285955	0.105283	2.71606	0.0066063	0.0152042	FALSE	nosig
ABCB4	6300.82	0.99343	0.170292	5.8337	5.42123e-09	6.77749e-08	FALSE	nosig
KMT2E	1356.38	-0.206803	0.0675436	-3.06177	0.00220031	0.00585835	FALSE	nosig
RHBDD2	4383.02	0.30228	0.0799823	3.77934	0.000157243	0.000585378	FALSE	nosig
SOX8	13.3548	-0.515511	0.190504	-2.70605	0.00680897	0.0156146	FALSE	nosig
IBTK	3305.46	-0.0206947	0.0678607	-0.304959	0.760397	0.814711	FALSE	nosig
ZNF195	537.209	-0.300129	0.059539	-5.04088	4.63395e-07	3.49593e-06	FALSE	nosig
MYCBP2	863.407	-0.0329776	0.0748644	-0.440498	0.659576	0.729609	FALSE	nosig
FBXL3	919.532	0.134528	0.0638576	2.10669	0.0351445	0.0640483	FALSE	nosig
ITGAL	1378.95	-0.0737494	0.114491	-0.644148	0.51948	0.604008	FALSE	nosig
PDK2	1408.19	0.385879	0.0886046	4.35507	1.33026e-05	6.78753e-05	FALSE	nosig
ITGA3	1028.06	-1.45846	0.178012	-8.19303	2.54726e-16	2.45688e-14	TRUE	down
ZFX	1026.09	-0.331668	0.0745045	-4.45165	8.52112e-06	4.58928e-05	FALSE	nosig
LAMP2	16961.2	0.336221	0.0791653	4.24707	2.16583e-05	0.000103756	FALSE	nosig
ITGA2B	13.2647	-0.33293	0.179083	-1.85908	0.0630154	0.104765	FALSE	nosig
ASB4	117.766	1.51077	0.21645	6.97979	2.95623e-12	8.80977e-11	TRUE	up
GDE1	1271.22	0.108463	0.0617136	1.75752	0.0788295	0.126437	FALSE	nosig
REX1BD	1802.43	0.304015	0.100513	3.02464	0.00248929	0.00652226	FALSE	nosig
CRLF1	45.5045	0.10916	0.207849	0.525188	0.599453	0.677045	FALSE	nosig
OSBPL7	184.1	-0.419784	0.123348	-3.40324	0.00066592	0.00206939	FALSE	nosig
TMEM98	2233.76	-0.0857795	0.144611	-0.593174	0.553065	0.635449	FALSE	nosig
YBX2	261.231	-0.790002	0.235407	-3.3559	0.000791084	0.00240543	FALSE	nosig
MAP3K14	857.769	-0.449649	0.107155	-4.19626	2.71355e-05	0.00012615	FALSE	nosig
ABCC8	19.2829	-0.2662	0.25031	-1.06348	0.287564	0.37462	FALSE	nosig
TMEM132A	683.102	-0.688609	0.191456	-3.59671	0.000322272	0.00110083	FALSE	nosig
AP2B1	4701.86	-0.0681117	0.0586549	-1.16123	0.245549	0.328718	FALSE	nosig
TAC1	1.63689	0.992458	0.597721	1.6604	0.0968332	0.150562	FALSE	nosig
ZNF263	1066.41	0.013904	0.0486528	0.285781	0.775046	0.827071	FALSE	nosig
CX3CL1	1724.5	0.231988	0.115768	2.0039	0.0450804	0.0790404	FALSE	nosig
SPATA20	2646.02	0.161103	0.0852351	1.8901	0.0587448	0.0987798	FALSE	nosig
CACNA1G	6.11473	-0.872101	0.267139	-3.2646	0.00109619	0.00319971	FALSE	nosig
TNFRSF12A	2663.71	-0.113299	0.124899	-0.907126	0.36434	0.453907	FALSE	nosig
DLX6	21.0458	-0.465763	0.479822	-0.9707	0.331698	0.420571	FALSE	nosig
MAP3K9	294.622	-0.27468	0.0841822	-3.26292	0.00110269	0.00321558	FALSE	nosig
RALA	1604.74	-0.0936567	0.0488418	-1.91755	0.055168	0.0937673	FALSE	nosig
BAIAP2L1	2592.8	0.0577285	0.114852	0.502634	0.615222	0.690812	FALSE	nosig
KDM7A	693.64	-0.0835076	0.0769003	-1.08592	0.277514	0.363667	FALSE	nosig
ETV1	392.255	-0.176231	0.155885	-1.13052	0.258255	0.342533	FALSE	nosig
AGK	766.02	0.0401808	0.0585202	0.686614	0.492326	0.578524	FALSE	nosig
ALDH3B1	732.66	-0.464205	0.121759	-3.81249	0.000137575	0.000519926	FALSE	nosig
TTC22	370.606	-0.326586	0.126883	-2.57392	0.0100553	0.0219055	FALSE	nosig
PHTF2	520.6	-0.429157	0.0665203	-6.45153	1.10727e-10	2.16624e-09	FALSE	nosig
CCL26	17.8504	-1.59079	0.244583	-6.5041	7.81617e-11	1.58982e-09	TRUE	down
FARP2	687.254	-0.182355	0.0637276	-2.86147	0.00421684	0.0103038	FALSE	nosig
USH1C	710.805	0.560667	0.343569	1.63189	0.102703	0.158235	FALSE	nosig
GGCT	799.01	0.0946593	0.0888559	1.06531	0.286735	0.373744	FALSE	nosig
DBF4	273.548	-0.485914	0.0754799	-6.43766	1.21332e-10	2.33666e-09	FALSE	nosig
TBXA2R	146.312	0.243256	0.113339	2.14627	0.0318512	0.0589022	FALSE	nosig
IFRD1	329.323	0.0242391	0.0943108	0.257014	0.797168	0.845624	FALSE	nosig
LGALS14	22.0994	-5.81525	0.695034	-8.36685	5.91769e-17	7.12505e-15	TRUE	down
COX10	543.545	0.267844	0.0717324	3.73393	0.000188517	0.000686133	FALSE	nosig
GTF2IRD1	652.316	-0.040481	0.0881788	-0.459079	0.646177	0.718108	FALSE	nosig
PAF1	3275.9	0.163846	0.0611419	2.67977	0.00736733	0.0166923	FALSE	nosig
VPS41	1628.18	0.163893	0.0595302	2.75311	0.00590313	0.0137965	FALSE	nosig
ARHGAP44	164.286	0.280588	0.202513	1.38553	0.16589	0.237704	FALSE	nosig
ELAC2	2590.9	0.30713	0.0575853	5.33349	9.6345e-08	8.65513e-07	FALSE	nosig
SCIN	41.8524	-0.99442	0.20919	-4.75367	1.99755e-06	1.28031e-05	FALSE	nosig
ARSD	2415.95	0.442856	0.0981546	4.51182	6.42729e-06	3.58872e-05	FALSE	nosig
PNPLA4	921.069	0.524163	0.0735406	7.12752	1.0219e-12	3.53375e-11	FALSE	nosig
MYH13	4.32963	0.0529716	0.390191	0.135758	0.892013	0.919749	FALSE	nosig
ADIPOR2	5987.21	0.0719232	0.0775205	0.927797	0.353513	0.442818	FALSE	nosig
CDKL3	12.3666	-0.0244821	0.0835413	-0.293055	0.76948	0.822479	FALSE	nosig
UPP2	484.517	1.75811	0.272919	6.44188	1.18003e-10	2.28616e-09	TRUE	up
PRSS21	12.2132	-0.428122	0.304902	-1.40413	0.16028	0.231143	FALSE	nosig
MARK4	2148.29	0.0042314	0.0669154	0.0632351	0.949579	0.962165	FALSE	nosig
PROM1	129.451	-0.99541	0.328815	-3.02726	0.00246778	0.00646968	FALSE	nosig
CCDC124	2787.38	0.106455	0.0805357	1.32184	0.186221	0.261511	FALSE	nosig
CEACAM21	41.3205	0.0213942	0.148036	0.14452	0.88509	0.914425	FALSE	nosig
PAFAH1B1	2287.46	0.124899	0.0485389	2.57318	0.010077	0.0219475	FALSE	nosig
NOS2	74.4072	0.606157	0.155973	3.8863	0.000101783	0.000399646	FALSE	nosig
DNAH9	4.41519	0.714579	0.263692	2.7099	0.00673033	0.015456	FALSE	nosig
KIAA0100	2616.94	-0.147387	0.0659271	-2.23561	0.0253771	0.0485358	FALSE	nosig
SLC13A2	215.064	-0.723369	0.264746	-2.73231	0.0062892	0.0145891	FALSE	nosig
GAS7	310.988	-1.02425	0.138557	-7.39222	1.44403e-13	6.3185e-12	TRUE	down
TRAPPC6A	1568.35	0.45351	0.0973771	4.65725	3.20463e-06	1.94424e-05	FALSE	nosig
MATK	142.041	-0.270012	0.132701	-2.03474	0.0418767	0.074236	FALSE	nosig
CEACAM7	27.5967	-0.616433	0.642267	-0.959777	0.337167	0.426361	FALSE	nosig
CD79B	87.994	0.243425	0.129822	1.87506	0.0607838	0.101599	FALSE	nosig
SCN4A	90.1578	0.575153	0.139711	4.11674	3.84266e-05	0.0001703	FALSE	nosig
ST7L	298.359	0.0224392	0.0517923	0.433254	0.66483	0.734303	FALSE	nosig
TKTL1	15.531	-0.924433	0.266842	-3.46435	0.000531521	0.0017052	FALSE	nosig
PAX6	17.2279	-1.72257	0.351354	-4.90266	9.45494e-07	6.58214e-06	TRUE	down
RPUSD1	840.103	0.0447176	0.0742013	0.602652	0.54674	0.629235	FALSE	nosig
RHBDF1	574.698	-0.170432	0.0962877	-1.77003	0.0767221	0.123621	FALSE	nosig
LUC7L	887.382	-0.133206	0.0719104	-1.85239	0.0639696	0.106113	FALSE	nosig
CACNA2D2	53.8392	0.0597671	0.151159	0.395393	0.692553	0.758649	FALSE	nosig
BAIAP3	512.613	0.27316	0.119083	2.29386	0.0217983	0.0425252	FALSE	nosig
TSR3	1551.07	0.374946	0.0703148	5.33239	9.69294e-08	8.68361e-07	FALSE	nosig
PIGQ	1537.88	0.375861	0.0777185	4.83619	1.32353e-06	8.89629e-06	FALSE	nosig
CRAMP1	318.839	-0.10358	0.0620777	-1.66855	0.0952066	0.148359	FALSE	nosig
TEAD3	1038.09	-0.0278156	0.0657802	-0.422858	0.672399	0.740724	FALSE	nosig
SELE	135.383	1.31216	0.205357	6.38965	1.66266e-10	3.06558e-09	TRUE	up
DNAJC11	848.799	-0.0273213	0.082623	-0.330674	0.740891	0.798917	FALSE	nosig
FMO3	16538.8	0.950368	0.170768	5.56527	2.61752e-08	2.74931e-07	FALSE	nosig
MYLIP	348.44	-0.262893	0.100265	-2.62197	0.00874219	0.0193815	FALSE	nosig
NOX1	47.7479	-0.509872	0.124547	-4.0938	4.24353e-05	0.000185454	FALSE	nosig
E2F2	132.881	-0.909262	0.134498	-6.76041	1.37605e-11	3.43342e-10	FALSE	nosig
PSMB1	7598.81	0.20847	0.0846157	2.46373	0.0137499	0.0286762	FALSE	nosig
SYN1	53.7392	-0.624543	0.191814	-3.25598	0.00113003	0.00328622	FALSE	nosig
JARID2	615.944	-0.143568	0.0681547	-2.10651	0.0351605	0.0640645	FALSE	nosig
CDKL5	333.84	-0.228336	0.100028	-2.28271	0.0224473	0.0436488	FALSE	nosig
CAMK1G	14.4984	-0.253573	0.182024	-1.39308	0.163597	0.235058	FALSE	nosig
CDK11A	43.3331	0.0531714	0.0942406	0.564209	0.572612	0.65356	FALSE	nosig
NADK	3260.76	0.194532	0.0725702	2.6806	0.00734897	0.016657	FALSE	nosig
TFAP2B	0.729473	-1.08548	0.542949	-1.99924	0.0455828	0.0796876	FALSE	nosig
DLEC1	33.2838	0.480894	0.126231	3.80962	0.000139178	0.00052499	FALSE	nosig
CYTH3	528.89	-0.256319	0.0895504	-2.86228	0.00420599	0.0102842	FALSE	nosig
ADAM22	77.1744	-0.788832	0.181614	-4.34345	1.40259e-05	7.10806e-05	FALSE	nosig
SYPL1	3932.1	0.135887	0.0554599	2.45018	0.0142785	0.0296546	FALSE	nosig
CYB561	1649.51	-0.127547	0.136799	-0.932372	0.351144	0.440526	FALSE	nosig
SPAG9	2366.51	-0.130703	0.0630856	-2.07184	0.0382808	0.0688479	FALSE	nosig
CELSR3	329.928	-0.527208	0.149454	-3.52755	0.00041942	0.00138775	FALSE	nosig
AASS	2460.6	1.27602	0.17267	7.3899	1.46936e-13	6.38264e-12	TRUE	up
PLEKHG6	426.523	0.0319363	0.156884	0.203566	0.838693	0.878864	FALSE	nosig
SS18L2	780.382	0.146701	0.0755127	1.94274	0.0520481	0.0891401	FALSE	nosig
MPND	1024.26	0.621385	0.0811318	7.65896	1.87445e-14	1.0918e-12	FALSE	nosig
MGST1	28585.7	0.61862	0.123299	5.01724	5.24203e-07	3.89569e-06	FALSE	nosig
CRY1	633.177	-0.147369	0.0779044	-1.89167	0.0585348	0.0984821	FALSE	nosig
PGLYRP1	1.95959	0.305969	0.194084	1.57647	0.114916	0.173843	FALSE	nosig
NFIX	2923.74	0.451152	0.0967327	4.6639	3.10273e-06	1.89008e-05	FALSE	nosig
ST3GAL1	7096.03	0.573602	0.127949	4.48305	7.35839e-06	4.0407e-05	FALSE	nosig
MMP25	59.8926	-0.197228	0.135301	-1.4577	0.144923	0.212288	FALSE	nosig
IL32	21345	0.560163	0.152043	3.68424	0.000229387	0.000814893	FALSE	nosig
PKD1	944.669	-0.34945	0.104082	-3.35744	0.000786688	0.00239369	FALSE	nosig
MAPK8IP2	512.625	-0.114305	0.193694	-0.590135	0.5551	0.63714	FALSE	nosig
MED24	2915.89	-0.153449	0.0503042	-3.05043	0.00228515	0.00605279	FALSE	nosig
RHOBTB2	366.876	-0.0379337	0.0939661	-0.403696	0.686437	0.753329	FALSE	nosig
HEATR5B	776.5	-0.10803	0.0616436	-1.7525	0.0796887	0.127621	FALSE	nosig
SEC62	5902.03	0.326547	0.0533269	6.12349	9.15465e-10	1.36976e-08	FALSE	nosig
RPS20	43167.6	0.280605	0.113394	2.47461	0.0133383	0.0279412	FALSE	nosig
CSDE1	14982.1	0.0359788	0.052656	0.68328	0.49443	0.580523	FALSE	nosig
UBE3C	2980.64	0.144368	0.0646712	2.23234	0.0255926	0.0488646	FALSE	nosig
REV3L	480.676	-0.148208	0.0799382	-1.85403	0.0637348	0.105802	FALSE	nosig
TENM1	272.414	-0.804677	0.265539	-3.03035	0.00244268	0.00641325	FALSE	nosig
MASP2	9132.02	1.14586	0.171566	6.67881	2.40885e-11	5.56174e-10	TRUE	up
IYD	953.18	0.670038	0.181759	3.68641	0.000227444	0.00080847	FALSE	nosig
FAM76A	312.939	-0.0198443	0.0575815	-0.34463	0.730372	0.789941	FALSE	nosig
TRAF3IP3	110.924	-0.554979	0.134825	-4.1163	3.8501e-05	0.000170545	FALSE	nosig
POMT2	550.255	-0.240337	0.0603363	-3.98328	6.79705e-05	0.00028032	FALSE	nosig
VTA1	1313.12	-0.196008	0.0557294	-3.51713	0.000436236	0.00143624	FALSE	nosig
MLXIPL	14791.5	0.595566	0.114247	5.21295	1.8586e-07	1.55519e-06	FALSE	nosig
BAZ1B	3082.46	-0.0698466	0.0509257	-1.37154	0.170207	0.24294	FALSE	nosig
RANBP9	1152.35	0.274222	0.0704209	3.89404	9.85884e-05	0.000388891	FALSE	nosig
ETV7	197.931	-0.179461	0.165468	-1.08456	0.278115	0.364321	FALSE	nosig
SPRTN	358.929	-0.00441623	0.0507202	-0.0870704	0.930616	0.947967	FALSE	nosig
EEF1AKNMT	1718.61	0.0560627	0.0549462	1.02032	0.307577	0.396232	FALSE	nosig
DYRK4	357.684	0.213055	0.0806018	2.6433	0.00821018	0.0183644	FALSE	nosig
ZNF207	3223.57	-0.22589	0.0351623	-6.42421	1.32557e-10	2.51382e-09	FALSE	nosig
UQCRC1	13976.5	0.559005	0.0721501	7.7478	9.34979e-15	6.01202e-13	FALSE	nosig
STARD3NL	618.804	-0.278602	0.0731327	-3.80954	0.000139223	0.00052505	FALSE	nosig
CD9	2357.4	0.0144425	0.115893	0.124619	0.900825	0.925927	FALSE	nosig
HHATL	3.69876	-0.169648	0.264932	-0.640348	0.521946	0.606301	FALSE	nosig
NCAPD2	1400.83	-0.811939	0.0866827	-9.3668	7.47665e-21	2.91589e-18	FALSE	nosig
IFFO1	869.77	0.12085	0.0664804	1.81782	0.0690909	0.113309	FALSE	nosig
GIPR	51.5781	-0.75261	0.211509	-3.55829	0.000373284	0.00125172	FALSE	nosig
PHF7	226.578	0.232994	0.0837666	2.78146	0.00541149	0.0127958	FALSE	nosig
SEMA3G	507.054	-0.0506603	0.12318	-0.411269	0.680875	0.748329	FALSE	nosig
NISCH	2686.62	-0.0256179	0.0486543	-0.526528	0.598522	0.676206	FALSE	nosig
STAB1	2224.26	-0.195916	0.106287	-1.84327	0.0652902	0.107984	FALSE	nosig
FUZ	242.077	0.195532	0.12217	1.60049	0.10949	0.166745	FALSE	nosig
SLC6A13	394.814	1.27452	0.182956	6.96627	3.25464e-12	9.525e-11	TRUE	up
IDS	83.7223	-0.0373218	0.107485	-0.347228	0.72842	0.788312	FALSE	nosig
PRSS3	302.258	-0.439257	0.318159	-1.38062	0.167396	0.239499	FALSE	nosig
ZNF200	339.667	0.0551865	0.055184	1.00005	0.317289	0.406177	FALSE	nosig
CD4	2159.89	-0.0100306	0.121956	-0.0822472	0.93445	0.950935	FALSE	nosig
LRRC23	162.287	0.191653	0.0962202	1.99181	0.0463916	0.0809124	FALSE	nosig
BTK	138.709	-0.471002	0.126883	-3.71209	0.000205551	0.00074033	FALSE	nosig
HFE	1072.54	0.18837	0.0891932	2.11194	0.0346919	0.0633586	FALSE	nosig
SCMH1	676.392	-0.41109	0.0666169	-6.17095	6.7879e-10	1.04978e-08	FALSE	nosig
FYN	960.319	0.311798	0.0968549	3.21922	0.00128538	0.00367699	FALSE	nosig
HIVEP2	556.555	-0.248013	0.0776119	-3.19555	0.00139564	0.00394792	FALSE	nosig
FMO1	249.431	-0.991005	0.254593	-3.89251	9.92121e-05	0.000390669	FALSE	nosig
ELOA	2003.08	0.0367296	0.0575646	0.638059	0.523435	0.607587	FALSE	nosig
LYPLA2	3722.77	0.104955	0.0675891	1.55284	0.120462	0.18109	FALSE	nosig
CLCN6	598.62	-0.233887	0.0719932	-3.24873	0.0011592	0.00335855	FALSE	nosig
MRC2	652.512	-0.611995	0.156957	-3.89912	9.65448e-05	0.000382006	FALSE	nosig
SLC6A7	8.66633	0.232922	0.263978	0.882352	0.377587	0.467085	FALSE	nosig
TSPAN9	3761.13	0.276768	0.0804593	3.43985	0.000582027	0.00184905	FALSE	nosig
BTBD7	666.547	-0.22691	0.0597189	-3.79963	0.00014491	0.000544208	FALSE	nosig
APBA3	725.259	0.161823	0.0561803	2.88042	0.00397146	0.00978143	FALSE	nosig
MKS1	373.682	-0.168298	0.0612837	-2.7462	0.00602892	0.0140519	FALSE	nosig
ABHD5	932.952	0.162539	0.0697524	2.33023	0.0197938	0.0391723	FALSE	nosig
ANOS1	65.1059	-0.698125	0.175919	-3.96845	7.23401e-05	0.000295892	FALSE	nosig
AKAP8L	969.835	-0.100785	0.0533662	-1.88855	0.0589523	0.099036	FALSE	nosig
MBTD1	712.86	-0.0807329	0.0653164	-1.23603	0.216448	0.296079	FALSE	nosig
UTP18	1228.36	-0.135281	0.0577794	-2.34133	0.0192153	0.0381668	FALSE	nosig
RNF216	1691.57	-0.0635724	0.0505538	-1.25752	0.208566	0.286963	FALSE	nosig
TTC19	1162.49	0.399107	0.0723591	5.51564	3.47511e-08	3.53421e-07	FALSE	nosig
PTBP1	9254.33	-0.148728	0.0361238	-4.11716	3.83563e-05	0.00017003	FALSE	nosig
DPF1	7.61175	-0.661724	0.163808	-4.03962	5.35374e-05	0.00022749	FALSE	nosig
SYT7	4357.7	0.329907	0.20743	1.59045	0.111733	0.1697	FALSE	nosig
LARS2	967.626	0.0698029	0.0617247	1.13087	0.258108	0.342427	FALSE	nosig
PIK3C2A	1368.32	-0.175899	0.0670332	-2.62406	0.00868892	0.0192824	FALSE	nosig
PLAUR	343.746	-1.30763	0.142749	-9.1603	5.17556e-20	1.54749e-17	TRUE	down
ANLN	557.928	-1.19436	0.135508	-8.81394	1.20824e-18	2.5501e-16	TRUE	down
WIZ	1986.91	-0.0496243	0.0554934	-0.894238	0.371194	0.460814	FALSE	nosig
RABGAP1	1118.39	-0.177505	0.0550219	-3.22608	0.00125498	0.00360171	FALSE	nosig
DCN	3307.48	0.0912404	0.227651	0.40079	0.688574	0.75526	FALSE	nosig
QPCTL	892.993	0.136699	0.0851575	1.60525	0.108438	0.165396	FALSE	nosig
PPP5C	1822.82	-0.0847464	0.0549383	-1.54257	0.122934	0.184155	FALSE	nosig
CEP68	602.934	0.0538194	0.0585472	0.919249	0.357965	0.447425	FALSE	nosig
MAP4K3	1066.7	-0.184762	0.0769708	-2.40041	0.0163766	0.0332537	FALSE	nosig
ZBTB32	16.3773	-0.515384	0.147679	-3.48988	0.000483234	0.00156937	FALSE	nosig
TYROBP	1578.76	-0.346034	0.123143	-2.81001	0.00495397	0.0118452	FALSE	nosig
TMEM159	140.461	-0.644632	0.151624	-4.25151	2.12333e-05	0.000102282	FALSE	nosig
GABRA3	44.9682	-1.70844	0.454444	-3.75942	0.000170308	0.000627247	TRUE	down
BRCA1	381.13	-0.635875	0.0982753	-6.47034	9.77834e-11	1.93198e-09	FALSE	nosig
ERCC1	1670.59	0.144452	0.0767325	1.88254	0.059763	0.10007	FALSE	nosig
CD22	81.2155	-0.365285	0.168543	-2.16731	0.0302112	0.0563456	FALSE	nosig
SEMA3B	782.457	0.50067	0.191202	2.61854	0.00883075	0.0195488	FALSE	nosig
MBTPS2	1228.12	0.184184	0.0627692	2.9343	0.00334297	0.00843381	FALSE	nosig
PRICKLE3	222.318	0.0797664	0.0551343	1.44677	0.147963	0.216155	FALSE	nosig
LTF	113.111	0.132281	0.195976	0.674985	0.499685	0.585446	FALSE	nosig
EXTL3	1299.46	-0.295216	0.0827607	-3.5671	0.000360957	0.00121542	FALSE	nosig
NR1H4	3144.36	0.224596	0.0851865	2.63652	0.00837608	0.0186829	FALSE	nosig
ELOVL5	5166.72	0.107461	0.0865018	1.2423	0.214127	0.293284	FALSE	nosig
ALOX5	340.744	-0.770461	0.181247	-4.25089	2.12926e-05	0.00010241	FALSE	nosig
KDM5D	686.797	0.149192	0.308778	0.48317	0.628975	0.702866	FALSE	nosig
CALCOCO1	2140.95	0.129285	0.0639484	2.0217	0.0432069	0.0762625	FALSE	nosig
UBR7	1003.58	-0.119702	0.0496722	-2.40984	0.0159594	0.0325946	FALSE	nosig
MAP4K5	683.267	-0.256474	0.0634173	-4.04422	5.24969e-05	0.00022381	FALSE	nosig
EHD3	260.802	-0.216851	0.119386	-1.81638	0.0693113	0.113619	FALSE	nosig
PSMC4	5117.17	0.108278	0.0640867	1.68956	0.0911127	0.142881	FALSE	nosig
MAN2B2	2965.12	0.213442	0.0716278	2.97988	0.0028836	0.00742633	FALSE	nosig
SLC7A14	14.1335	0.965496	0.291648	3.31048	0.000931351	0.00276813	FALSE	nosig
CLDN11	123.485	-0.818906	0.197703	-4.14211	3.44132e-05	0.000154498	FALSE	nosig
SLC25A39	8561.82	0.032899	0.066874	0.491955	0.622751	0.697475	FALSE	nosig
MVP	7789.24	0.0792383	0.0968289	0.818333	0.413167	0.50283	FALSE	nosig
NUB1	2727.57	0.285691	0.0501447	5.69733	1.21701e-08	1.38097e-07	FALSE	nosig
PGM3	1575.37	-0.252218	0.0749285	-3.36611	0.000762353	0.00232873	FALSE	nosig
RWDD2A	313.998	-0.0378896	0.0635393	-0.596317	0.550964	0.633405	FALSE	nosig
CLK1	2098.49	-0.0886002	0.078609	-1.1271	0.2597	0.344119	FALSE	nosig
POLR3B	614.951	0.0846596	0.0539009	1.57065	0.116263	0.175702	FALSE	nosig
ANGEL1	912.489	-0.188471	0.0843073	-2.23552	0.0253833	0.0485373	FALSE	nosig
RNF14	2130.72	0.316133	0.0520901	6.06896	1.28744e-09	1.85814e-08	FALSE	nosig
DNASE1L1	238.014	0.0405533	0.0837032	0.48449	0.628038	0.702169	FALSE	nosig
DDX11	566.953	-0.691935	0.102026	-6.78198	1.18537e-11	3.00786e-10	FALSE	nosig
HEBP1	2856.64	0.522347	0.0695502	7.51037	5.89608e-14	2.90593e-12	FALSE	nosig
GPRC5A	53.6598	-0.80523	0.219603	-3.66675	0.000245653	0.000866498	FALSE	nosig
MAMLD1	361.825	-0.362068	0.156407	-2.31491	0.0206176	0.040486	FALSE	nosig
CD6	229.919	-0.43651	0.15691	-2.78192	0.00540382	0.0127811	FALSE	nosig
TACC3	1411.57	-0.709015	0.110803	-6.3989	1.565e-10	2.91245e-09	FALSE	nosig
UFL1	1392.17	-0.0573452	0.0730998	-0.784478	0.43276	0.52186	FALSE	nosig
POLA2	239.834	-0.196341	0.113284	-1.73317	0.0830649	0.132073	FALSE	nosig
ZC3H3	1729.56	-0.125969	0.0795705	-1.58311	0.113396	0.171803	FALSE	nosig
CAPN1	6017.02	-0.0774473	0.0613252	-1.2629	0.206626	0.284859	FALSE	nosig
ACP3	15.245	-0.180516	0.25425	-0.709996	0.477707	0.564897	FALSE	nosig
MDH1	8045.45	0.34265	0.0663832	5.16169	2.4473e-07	1.98125e-06	FALSE	nosig
SLC30A9	1777.66	0.088898	0.058152	1.52872	0.126334	0.188524	FALSE	nosig
MTMR11	627.881	-0.155812	0.156127	-0.997978	0.31829	0.407197	FALSE	nosig
COX15	1392.29	0.296327	0.0494224	5.9958	2.02489e-09	2.80514e-08	FALSE	nosig
CCDC88C	389.377	-0.681526	0.119944	-5.68203	1.33103e-08	1.49522e-07	FALSE	nosig
YAF2	535.795	0.119398	0.0509885	2.34166	0.019198	0.0381409	FALSE	nosig
ZMYND11	2089.45	0.0255665	0.0561281	0.455503	0.648747	0.720494	FALSE	nosig
WAS	374.164	-0.293508	0.104287	-2.81443	0.00488639	0.0117021	FALSE	nosig
DPEP1	78.1215	0.428324	0.272829	1.56994	0.11643	0.17591	FALSE	nosig
BID	2309.56	-0.0466754	0.0829331	-0.562807	0.573566	0.654316	FALSE	nosig
MATR3	44.2435	-0.279796	0.125331	-2.23246	0.0255846	0.0488545	FALSE	nosig
NPC1L1	2218.36	0.0525166	0.254614	0.20626	0.836588	0.877288	FALSE	nosig
XYLT2	1451.27	-0.020731	0.0610468	-0.339592	0.734164	0.793087	FALSE	nosig
RGPD5	0.423158	-0.0644289	0.257112	-0.250587	0.802133	0.849836	FALSE	nosig
STMN4	2.50271	1.13057	0.289991	3.89865	9.67293e-05	0.000382651	TRUE	up
NUDCD3	3354.22	0.248567	0.0474269	5.24106	1.59661e-07	1.36137e-06	FALSE	nosig
ISL1	0.79608	-1.88395	0.464211	-4.0584	4.94107e-05	0.000212115	TRUE	down
CHDH	4111.37	0.225573	0.0905432	2.49132	0.0127268	0.026798	FALSE	nosig
IL20RA	64.1179	-1.65668	0.382253	-4.33399	1.46433e-05	7.38546e-05	TRUE	down
CLCA1	0.892411	-2.92898	1.07236	-2.73135	0.00630749	0.0146207	TRUE	down
CLCA4	0.662968	0.314609	0.53695	0.585918	0.557931	0.639816	FALSE	nosig
GLT8D1	2587.39	0.415929	0.0718813	5.78633	7.194e-09	8.69674e-08	FALSE	nosig
ATP2C1	2180.98	-0.114306	0.0527719	-2.16604	0.0303084	0.0564975	FALSE	nosig
IGF1	339.056	0.535813	0.192888	2.77784	0.00547213	0.0129154	FALSE	nosig
SLC38A5	78.7886	-0.00716167	0.175263	-0.0408624	0.967406	0.975234	FALSE	nosig
RALBP1	2325.76	-0.0119085	0.0606613	-0.196312	0.844366	0.883261	FALSE	nosig
RUFY3	1001.21	-0.0870073	0.0615019	-1.41471	0.157154	0.227385	FALSE	nosig
CNTN1	56.0087	0.428535	0.398609	1.07507	0.282341	0.368835	FALSE	nosig
SLC11A1	150.623	-0.608215	0.14537	-4.18391	2.86542e-05	0.00013225	FALSE	nosig
WWTR1	1654.88	-0.281113	0.106308	-2.64434	0.00818505	0.0183229	FALSE	nosig
AGPS	1995.5	-0.199385	0.0586768	-3.39801	0.000678769	0.00210223	FALSE	nosig
CXorf56	705.364	0.0889311	0.0576952	1.54139	0.123221	0.184523	FALSE	nosig
ATP1A2	106.073	0.937244	0.199122	4.70689	2.51521e-06	1.57168e-05	FALSE	nosig
TTC27	696.155	0.0039131	0.04912	0.0796641	0.936504	0.952377	FALSE	nosig
ZNF582	60.8116	0.45656	0.130189	3.50689	0.000453372	0.00148421	FALSE	nosig
VSIG2	143.425	0.435955	0.231364	1.88429	0.0595262	0.0997479	FALSE	nosig
PHLDB1	594.499	-0.653055	0.130472	-5.00533	5.57678e-07	4.10703e-06	FALSE	nosig
MARCO	164.502	0.318386	0.268901	1.18403	0.236402	0.318612	FALSE	nosig
CYP24A1	3.52996	-2.48855	0.415456	-5.98992	2.09951e-09	2.89065e-08	TRUE	down
PRDM11	190.358	-0.27962	0.0924015	-3.02614	0.00247694	0.00649179	FALSE	nosig
SYT13	163.693	-0.158753	0.345538	-0.459437	0.64592	0.717911	FALSE	nosig
SNAI2	611.726	-0.031631	0.164516	-0.192268	0.847533	0.885489	FALSE	nosig
CD74	63829.2	0.0426972	0.139717	0.305597	0.759911	0.814385	FALSE	nosig
HGF	430.237	-0.819199	0.207787	-3.94249	8.06396e-05	0.000325461	FALSE	nosig
ZRANB1	541.631	0.182934	0.112498	1.6261	0.103928	0.159793	FALSE	nosig
NCDN	707.618	-0.332341	0.0759534	-4.37559	1.21105e-05	6.24675e-05	FALSE	nosig
ADGRA2	502.54	-0.436024	0.157257	-2.77269	0.00555955	0.0130976	FALSE	nosig
ZFP64	580.126	-0.16675	0.0489601	-3.40583	0.000659622	0.00205242	FALSE	nosig
MNAT1	347.526	0.09075	0.0586375	1.54764	0.121708	0.182593	FALSE	nosig
SAMD4A	897.386	0.288551	0.0927714	3.11035	0.00186866	0.00509014	FALSE	nosig
RUNX3	231.185	-0.465207	0.134439	-3.46037	0.000539441	0.00172845	FALSE	nosig
MRE11	547.995	-0.270038	0.054788	-4.92878	8.2744e-07	5.84191e-06	FALSE	nosig
PLEKHB1	256.816	-0.915937	0.262003	-3.4959	0.000472473	0.00153893	FALSE	nosig
SERPINB1	3435.23	0.106824	0.07986	1.33765	0.181012	0.255496	FALSE	nosig
CYP3A43	194.865	1.46379	0.222021	6.59305	4.30884e-11	9.41541e-10	TRUE	up
SLC7A9	748.157	0.115045	0.129721	0.886858	0.375155	0.46467	FALSE	nosig
SPAST	721.018	-0.0486445	0.0483278	-1.00655	0.31415	0.402935	FALSE	nosig
NRXN3	169.326	-0.284057	0.241338	-1.17701	0.239192	0.321648	FALSE	nosig
OSBPL5	260.31	-0.328146	0.122337	-2.68232	0.00731142	0.0165866	FALSE	nosig
AQR	1113.71	-0.0396946	0.0473848	-0.837709	0.402194	0.491506	FALSE	nosig
CPS1	72571.9	1.05091	0.2171	4.84066	1.29407e-06	8.72767e-06	TRUE	up
C8B	15054.9	0.704795	0.142933	4.93093	8.18372e-07	5.78699e-06	FALSE	nosig
FHL1	869.655	-0.0688864	0.133301	-0.516773	0.605314	0.682205	FALSE	nosig
RTF2	2627.67	0.147425	0.0472298	3.12144	0.00179967	0.00492465	FALSE	nosig
NLRP2	60.3456	-0.899233	0.255202	-3.52361	0.000425716	0.00140547	FALSE	nosig
SLC45A4	506.708	-1.07428	0.169224	-6.3483	2.17707e-10	3.88624e-09	TRUE	down
RNF10	6013.37	0.0786238	0.0408827	1.92315	0.0544607	0.0927759	FALSE	nosig
ZNF839	197.716	0.17511	0.0777197	2.2531	0.024253	0.0466745	FALSE	nosig
ZDHHC6	1321.74	0.123312	0.0516692	2.38657	0.0170062	0.0343532	FALSE	nosig
GRAMD1B	468.07	-0.208694	0.207481	-1.00585	0.314489	0.403283	FALSE	nosig
RNH1	6366.07	0.18432	0.0593203	3.10719	0.00188872	0.005137	FALSE	nosig
NDUFS1	4813.21	0.275231	0.0588532	4.67657	2.91709e-06	1.78915e-05	FALSE	nosig
RB1CC1	2716.85	0.0946087	0.0829592	1.14042	0.254109	0.338303	FALSE	nosig
ERP44	4179.62	0.207526	0.0562644	3.68842	0.000225654	0.000802745	FALSE	nosig
ALAS1	12857.2	0.922136	0.124487	7.40747	1.2873e-13	5.73057e-12	FALSE	nosig
BIRC3	3034.16	-0.602216	0.168944	-3.56458	0.000364434	0.00122594	FALSE	nosig
AKAP11	964.153	-0.0221823	0.0768196	-0.288758	0.772767	0.825106	FALSE	nosig
GLRX2	1067.97	0.190542	0.0637964	2.98672	0.00281986	0.00728898	FALSE	nosig
SNAPC1	148.803	-0.250475	0.0705939	-3.54811	0.000388011	0.0012953	FALSE	nosig
DERA	2113.05	0.401047	0.0726582	5.51964	3.39703e-08	3.46069e-07	FALSE	nosig
STRAP	3501.69	0.0825689	0.0481449	1.71501	0.0863435	0.136608	FALSE	nosig
ABCC2	7826.5	0.177315	0.133653	1.32669	0.184612	0.259557	FALSE	nosig
DEF6	307.075	-0.406909	0.123064	-3.30647	0.000944786	0.00280295	FALSE	nosig
PLEKHO1	1205.04	-0.457097	0.116509	-3.92328	8.73533e-05	0.000349725	FALSE	nosig
GCLM	2974.03	-0.205456	0.108749	-1.88927	0.0588551	0.0989375	FALSE	nosig
UBR2	2030.93	0.270019	0.0533678	5.05958	4.20171e-07	3.20352e-06	FALSE	nosig
EHD2	1853.49	-0.145634	0.117568	-1.23872	0.215449	0.294823	FALSE	nosig
DEPDC1	226.576	-1.15335	0.14354	-8.03503	9.35566e-16	7.66395e-14	TRUE	down
CCDC28A	1132.93	0.345451	0.0736822	4.68839	2.75361e-06	1.70109e-05	FALSE	nosig
RRAGD	1542.4	-0.26949	0.114686	-2.34981	0.0187828	0.037402	FALSE	nosig
HSF2	316.966	-0.389647	0.0669022	-5.82412	5.74135e-09	7.1387e-08	FALSE	nosig
PHF20	1065.36	-0.137726	0.0420724	-3.27355	0.00106205	0.00310972	FALSE	nosig
HSD17B6	19928.5	1.03007	0.16768	6.14305	8.09495e-10	1.22194e-08	TRUE	up
NR1H3	3038.25	0.271279	0.0705627	3.84451	0.000120794	0.000464533	FALSE	nosig
TYMP	4093.18	0.335521	0.126239	2.65782	0.00786484	0.0176944	FALSE	nosig
NCAPH2	2105.86	0.00152205	0.075897	0.0200542	0.984	0.987578	FALSE	nosig
TOMM34	1347.06	-0.084054	0.063588	-1.32185	0.186217	0.261511	FALSE	nosig
SEC63	4440.89	0.00886742	0.0572794	0.15481	0.876971	0.908149	FALSE	nosig
KPNA6	1722.9	-0.0643433	0.0586351	-1.09735	0.272488	0.358266	FALSE	nosig
VIM	7039.22	-0.214598	0.105885	-2.02671	0.0426919	0.0754873	FALSE	nosig
RTEL1-TNFRSF6B	32.2583	-0.31303	0.128084	-2.44394	0.0145278	0.0300506	FALSE	nosig
FAS	577.729	0.4673	0.126121	3.70518	0.000211243	0.000758395	FALSE	nosig
RNASET2	1083.71	-0.20231	0.121175	-1.66957	0.095005	0.148092	FALSE	nosig
CD44	2512.92	-0.35747	0.171731	-2.08157	0.037382	0.0674139	FALSE	nosig
KCNG1	24.1737	-0.351473	0.271118	-1.29638	0.194843	0.271473	FALSE	nosig
AGPAT4	224.871	-0.629426	0.148431	-4.24052	2.23006e-05	0.000106346	FALSE	nosig
SLAMF7	348.764	-0.904663	0.181151	-4.99397	5.915e-07	4.32946e-06	FALSE	nosig
BTN3A1	1385.54	0.19719	0.0967578	2.03798	0.041552	0.0737794	FALSE	nosig
MIPEP	514.726	0.372899	0.0754838	4.94012	7.80744e-07	5.55375e-06	FALSE	nosig
PRKCH	395.523	-0.0259151	0.0958331	-0.270419	0.786838	0.836993	FALSE	nosig
INSRR	6.96176	-0.298899	0.263254	-1.1354	0.256206	0.340368	FALSE	nosig
IFNGR1	3753.12	0.437855	0.109868	3.98528	6.74008e-05	0.000278354	FALSE	nosig
B4GALT7	1548.27	0.18536	0.0714697	2.59355	0.00949899	0.0208531	FALSE	nosig
SH2D2A	142.198	-0.42106	0.155303	-2.71121	0.00670376	0.0153989	FALSE	nosig
VRK2	227.965	-0.394986	0.0907165	-4.35407	1.33634e-05	6.81076e-05	FALSE	nosig
TNFRSF1B	2369.26	0.112628	0.101875	1.10554	0.268924	0.354118	FALSE	nosig
VEZT	1457.27	-0.333618	0.0608204	-5.4853	4.12771e-08	4.09349e-07	FALSE	nosig
POU2F2	112.84	-0.570148	0.133024	-4.28604	1.81886e-05	8.92029e-05	FALSE	nosig
BRD9	1083.5	-0.143035	0.060733	-2.35515	0.0185151	0.0369191	FALSE	nosig
SNX1	3739.85	0.0353092	0.053769	0.656682	0.511385	0.596544	FALSE	nosig
TBPL1	372.011	-0.274317	0.0700867	-3.91397	9.0792e-05	0.000361476	FALSE	nosig
ARNTL2	468.357	-0.75996	0.142126	-5.34708	8.93858e-08	8.10298e-07	FALSE	nosig
BCLAF1	2402.9	-0.114511	0.0435087	-2.6319	0.00849088	0.018899	FALSE	nosig
SLC39A9	4100.52	0.178762	0.0566767	3.15407	0.00161009	0.00447412	FALSE	nosig
ANK1	22.6984	-0.827859	0.194893	-4.24777	2.15913e-05	0.000103541	FALSE	nosig
IBSP	16.1209	-0.621612	0.335051	-1.85528	0.0635568	0.105575	FALSE	nosig
TFB1M	390.296	0.209039	0.0795971	2.62621	0.0086342	0.01918	FALSE	nosig
RABEP1	891.505	0.110314	0.0782687	1.40943	0.158709	0.229228	FALSE	nosig
HMGB3	3034.8	0.237577	0.126824	1.87329	0.0610288	0.101942	FALSE	nosig
NUP160	1311.17	-0.28196	0.0613869	-4.59317	4.36565e-06	2.55446e-05	FALSE	nosig
BAK1	658.243	-0.323127	0.0910924	-3.54724	0.000389283	0.0012993	FALSE	nosig
MUSK	7.5113	0.355432	0.341136	1.04191	0.297455	0.384962	FALSE	nosig
IKZF2	103.806	-0.368339	0.124361	-2.96185	0.003058	0.00781378	FALSE	nosig
GRN	16351	-0.147203	0.0675187	-2.18019	0.0292437	0.0548032	FALSE	nosig
FAM13B	453.235	-0.107553	0.0655426	-1.64096	0.100805	0.155833	FALSE	nosig
ARHGAP31	412.281	-0.265989	0.104693	-2.54065	0.0110647	0.023784	FALSE	nosig
CENPQ	208.837	-0.272609	0.0885247	-3.07947	0.00207367	0.00555912	FALSE	nosig
SARS1	5878.47	0.0170078	0.0682637	0.249149	0.803246	0.85066	FALSE	nosig
RANBP3	1892.57	-0.0183639	0.0462316	-0.397215	0.691209	0.757455	FALSE	nosig
ARID4A	748.554	0.0776064	0.0767434	1.01124	0.311899	0.400564	FALSE	nosig
EIPR1	878.844	-0.0576826	0.0619645	-0.930898	0.351906	0.441205	FALSE	nosig
PNPLA6	2323.98	0.0918056	0.0624154	1.47088	0.141324	0.207764	FALSE	nosig
IFT88	608.551	0.280971	0.072539	3.87338	0.000107337	0.000418522	FALSE	nosig
ALG1	897.891	0.192088	0.0596697	3.21919	0.00128551	0.00367699	FALSE	nosig
ZCCHC8	840.806	-0.185054	0.0549569	-3.36726	0.000759182	0.00231983	FALSE	nosig
ABCF2	592.951	0.0380019	0.0793297	0.479038	0.631912	0.705577	FALSE	nosig
CHPF2	1672.89	-0.205609	0.0609457	-3.37364	0.00074182	0.00227476	FALSE	nosig
LRRC7	30.851	-0.31026	0.135365	-2.29204	0.0219036	0.0427073	FALSE	nosig
FUT8	192.739	-0.618268	0.124113	-4.9815	6.30933e-07	4.58628e-06	FALSE	nosig
UBA6	1078.69	-0.226972	0.0614866	-3.6914	0.000223021	0.00079448	FALSE	nosig
GAB2	770.818	-0.061606	0.0889867	-0.692306	0.488745	0.575108	FALSE	nosig
ATP6V0A1	3897.8	0.181614	0.0739698	2.45524	0.014079	0.0292877	FALSE	nosig
PIAS1	791.255	-0.0370343	0.0616732	-0.600492	0.548178	0.630607	FALSE	nosig
SLC4A7	306.415	-0.705959	0.108991	-6.47724	9.34147e-11	1.85383e-09	FALSE	nosig
APBA2	96.7383	-0.560067	0.196651	-2.84802	0.00439917	0.0106939	FALSE	nosig
MAP2K3	2657.14	0.324164	0.0785947	4.12451	3.71527e-05	0.000165266	FALSE	nosig
EFCAB1	15.046	1.14166	0.231773	4.92576	8.40348e-07	5.91906e-06	TRUE	up
TMSB10	23396.3	-0.339735	0.144199	-2.35602	0.018472	0.0368455	FALSE	nosig
ASTE1	187.846	0.0510778	0.0468228	1.09087	0.275328	0.361251	FALSE	nosig
RNF19A	2380.52	-0.180029	0.0846752	-2.12611	0.0334943	0.0614908	FALSE	nosig
PEX3	453.283	0.180811	0.081405	2.22113	0.0263419	0.0501511	FALSE	nosig
GABARAPL2	2448.85	0.340469	0.0533654	6.37995	1.77146e-10	3.23295e-09	FALSE	nosig
MYOC	1.30126	0.89419	0.386296	2.31478	0.020625	0.0404962	FALSE	nosig
SH3YL1	542.807	0.100341	0.164023	0.611749	0.540704	0.623728	FALSE	nosig
FAM136A	1700.43	-0.117712	0.068065	-1.7294	0.0837374	0.132931	FALSE	nosig
VCL	1986.87	-0.538099	0.077221	-6.9683	3.20787e-12	9.44978e-11	FALSE	nosig
DEPDC1B	259.562	-1.1235	0.162938	-6.89524	5.37735e-12	1.49334e-10	TRUE	down
DAPK2	584.359	-0.0167644	0.127777	-0.131201	0.895616	0.922192	FALSE	nosig
NSMAF	542.071	-0.331553	0.0803112	-4.12835	3.65368e-05	0.000162846	FALSE	nosig
ADSS2	1199.6	-0.13438	0.0646145	-2.07972	0.0375511	0.0676848	FALSE	nosig
STAP1	9.62416	-0.584526	0.191741	-3.04851	0.00229978	0.00608316	FALSE	nosig
TIMP2	3963.25	-0.51846	0.150886	-3.43611	0.000590132	0.00186884	FALSE	nosig
RFC1	2724.95	-0.0468009	0.0621994	-0.752434	0.45179	0.540161	FALSE	nosig
TBC1D23	1105.24	0.105415	0.0557425	1.8911	0.0586111	0.0985827	FALSE	nosig
CUL3	1302	-0.0279609	0.0727745	-0.384213	0.70082	0.765695	FALSE	nosig
MYOM2	77.9996	0.484765	0.18686	2.59427	0.00947931	0.020815	FALSE	nosig
OTC	4761.24	0.877184	0.19106	4.59113	4.40843e-06	2.57529e-05	FALSE	nosig
CYP46A1	33.806	0.432204	0.131987	3.27459	0.00105817	0.00309936	FALSE	nosig
ZZZ3	1165.32	-0.172835	0.0514576	-3.35878	0.000782882	0.00238413	FALSE	nosig
SLC18A1	1.48283	-0.246637	0.258464	-0.95424	0.339962	0.429139	FALSE	nosig
USP2	470.023	0.631302	0.143655	4.39456	1.10997e-05	5.78356e-05	FALSE	nosig
CASR	25.93	1.10294	0.312278	3.53191	0.000412563	0.0013686	TRUE	up
TUBG2	448.053	-0.257472	0.0732108	-3.51686	0.000436677	0.00143716	FALSE	nosig
RPL26L1	941.546	0.289404	0.0691976	4.18228	2.88594e-05	0.000132958	FALSE	nosig
FLT4	660.341	0.265125	0.100223	2.64536	0.00816047	0.0182773	FALSE	nosig
NSUN2	2344.7	0.0442	0.0479889	0.921046	0.357026	0.446625	FALSE	nosig
FBXO42	799.02	-0.00297365	0.0504383	-0.0589562	0.952987	0.964405	FALSE	nosig
MFAP3	323.353	-0.292499	0.100908	-2.89868	0.0037474	0.00929596	FALSE	nosig
MRI1	320.343	0.0560252	0.070218	0.797876	0.424943	0.514613	FALSE	nosig
METTL1	533.107	-0.148107	0.0761344	-1.94534	0.0517344	0.088679	FALSE	nosig
HOXC8	9.0144	-0.342817	0.409339	-0.837489	0.402318	0.491594	FALSE	nosig
AGA	1052.75	0.0708035	0.098348	0.719928	0.471569	0.559077	FALSE	nosig
PI4K2B	1953.67	0.413334	0.0820005	5.04063	4.63997e-07	3.499e-06	FALSE	nosig
BOD1L1	984.873	-0.193282	0.0821148	-2.3538	0.0185827	0.0370414	FALSE	nosig
MAT2B	2542.48	0.262188	0.0644461	4.06833	4.73511e-05	0.000204497	FALSE	nosig
TLL1	15.4306	-0.234677	0.181863	-1.29041	0.196909	0.273784	FALSE	nosig
EDC4	854.232	-0.188997	0.0896913	-2.1072	0.0351005	0.0639983	FALSE	nosig
TRIO	1585.37	-0.36359	0.0731424	-4.97099	6.66114e-07	4.81276e-06	FALSE	nosig
VCAN	1494.17	-0.621573	0.226096	-2.74916	0.00597483	0.0139478	FALSE	nosig
CLEC16A	1148.65	0.0335671	0.0639709	0.524725	0.599774	0.677365	FALSE	nosig
MSR1	496.303	-0.70196	0.120781	-5.81184	6.17887e-09	7.61849e-08	FALSE	nosig
CDH1	7898.64	0.0558125	0.131448	0.424598	0.671129	0.739562	FALSE	nosig
MTREX	1578.26	0.0105579	0.0526827	0.200405	0.841164	0.880705	FALSE	nosig
DNAH5	183.892	0.219799	0.200634	1.09552	0.273288	0.359073	FALSE	nosig
ZFYVE16	656.543	-0.267037	0.0814686	-3.2778	0.00104621	0.00306733	FALSE	nosig
RIPOR1	1289.43	-0.115008	0.0643971	-1.78592	0.0741114	0.120133	FALSE	nosig
C6	12188.3	1.16952	0.171943	6.8018	1.03318e-11	2.67546e-10	TRUE	up
RAI14	2031.19	-0.248051	0.0760147	-3.2632	0.00110162	0.00321352	FALSE	nosig
SOX30	3.16663	-0.534561	0.197059	-2.71269	0.00667388	0.0153396	FALSE	nosig
PNKP	1270.87	-0.0140767	0.066509	-0.211651	0.832379	0.87429	FALSE	nosig
BEST2	0.503789	-0.43685	0.278789	-1.56696	0.117125	0.17681	FALSE	nosig
PHLPP2	376.503	0.0158687	0.0857907	0.18497	0.853253	0.889756	FALSE	nosig
SPDL1	318.956	-0.607479	0.082288	-7.38235	1.55522e-13	6.71919e-12	FALSE	nosig
STAU2	1402.44	0.0335638	0.0649673	0.516625	0.605418	0.682279	FALSE	nosig
SLC66A1	1118.92	-0.141029	0.0786778	-1.79249	0.0730544	0.11875	FALSE	nosig
CTNS	810.762	0.170174	0.0601796	2.82777	0.00468731	0.0112934	FALSE	nosig
RTN4R	452.114	0.233911	0.140096	1.66965	0.0949889	0.14808	FALSE	nosig
PHF23	1268.93	0.189156	0.0637291	2.96812	0.00299628	0.00767685	FALSE	nosig
CDH10	8.64437	-2.21624	0.540479	-4.1005	4.12253e-05	0.000181092	TRUE	down
INPP4A	550.714	-0.472887	0.0608091	-7.77659	7.45037e-15	4.93209e-13	FALSE	nosig
RAB27B	157.837	-0.858818	0.210317	-4.08345	4.43725e-05	0.00019298	FALSE	nosig
PSMA4	4956.5	0.134818	0.0567911	2.37393	0.0175998	0.0353281	FALSE	nosig
MYO16	118.621	0.715729	0.15761	4.54115	5.59473e-06	3.17323e-05	FALSE	nosig
LSG1	1351.09	-0.0982262	0.039957	-2.4583	0.0139597	0.0290719	FALSE	nosig
PARP3	836.732	0.229428	0.073116	3.13787	0.0017018	0.0046912	FALSE	nosig
TNC	1023.82	-1.3358	0.175595	-7.60732	2.79834e-14	1.5259e-12	TRUE	down
THAP3	532.065	0.184051	0.075243	2.44608	0.0144418	0.0299037	FALSE	nosig
RIPOR3	89.862	0.212985	0.167542	1.27123	0.203647	0.281487	FALSE	nosig
TDP1	429.16	-0.142839	0.0582016	-2.45421	0.0141193	0.0293647	FALSE	nosig
AIFM2	2286.92	0.213392	0.0914033	2.33462	0.0195634	0.0387809	FALSE	nosig
C2orf83	0.827642	0.990326	0.438962	2.25606	0.0240668	0.0463558	FALSE	nosig
SPATA7	206.064	0.0378684	0.0718914	0.526745	0.598371	0.676142	FALSE	nosig
MED17	100.247	-0.0463327	0.0534982	-0.866061	0.386457	0.476202	FALSE	nosig
RETSAT	7007.18	0.455603	0.0887091	5.13593	2.80758e-07	2.24356e-06	FALSE	nosig
CAPG	1545.05	-0.615411	0.152051	-4.04741	5.17882e-05	0.000221104	FALSE	nosig
AP2S1	4106.18	0.305763	0.082278	3.71621	0.000202231	0.000729691	FALSE	nosig
USH2A	456.264	0.0622461	0.205771	0.302502	0.762269	0.816376	FALSE	nosig
TG	63.5736	1.39888	0.221188	6.32441	2.54203e-10	4.47098e-09	TRUE	up
ADAM28	115.055	-1.38288	0.180178	-7.67505	1.65358e-14	9.88839e-13	TRUE	down
BARX2	6.77322	-0.708022	0.281275	-2.51718	0.0118297	0.025169	FALSE	nosig
DCUN1D1	1370.87	0.143913	0.058504	2.45989	0.013898	0.0289615	FALSE	nosig
JADE2	936.719	-0.106285	0.0765357	-1.3887	0.164923	0.236641	FALSE	nosig
ZIC2	275.214	-0.847144	0.216896	-3.90576	9.39311e-05	0.000372485	FALSE	nosig
LCP2	507.115	-0.496488	0.112396	-4.41732	9.9933e-06	5.28226e-05	FALSE	nosig
TRIT1	491.906	-0.0795062	0.0549816	-1.44605	0.148163	0.216365	FALSE	nosig
ADRB1	23.7923	1.07737	0.212186	5.07746	3.8252e-07	2.94398e-06	TRUE	up
GUCA2B	130.948	0.836646	0.254606	3.28604	0.00101608	0.00299023	FALSE	nosig
CUL7	1460.85	0.000761796	0.0706035	0.0107898	0.991391	0.992775	FALSE	nosig
CTNNA1	11883.6	0.107986	0.0482879	2.23629	0.025333	0.0484721	FALSE	nosig
PHKA2	1696.82	-0.214219	0.0766467	-2.79489	0.0051918	0.0123382	FALSE	nosig
CNTLN	642.723	-0.315891	0.0911075	-3.46723	0.000525856	0.00168884	FALSE	nosig
EPHA3	239.332	-0.473019	0.196737	-2.40433	0.0162023	0.0329911	FALSE	nosig
HSPA5	44042.7	0.0415188	0.0717157	0.578935	0.562633	0.643932	FALSE	nosig
DSG2	1695.82	-0.845165	0.15965	-5.29386	1.1976e-07	1.04856e-06	FALSE	nosig
GEMIN8	469.131	0.145686	0.0578652	2.51767	0.0118133	0.025137	FALSE	nosig
OFD1	760.438	-0.180149	0.0621058	-2.90067	0.0037236	0.00924587	FALSE	nosig
GPM6B	26.8805	-0.739357	0.118852	-6.22081	4.94605e-10	7.95091e-09	FALSE	nosig
MAGEC2	421.558	-0.440352	0.462406	-0.952307	0.340941	0.429891	FALSE	nosig
PREX2	192.459	-0.107643	0.155973	-0.690137	0.490108	0.576446	FALSE	nosig
WDR37	580.305	0.0208457	0.0546551	0.381403	0.702904	0.767513	FALSE	nosig
YTHDC2	1081.85	0.0628334	0.0635697	0.988419	0.322948	0.41201	FALSE	nosig
CTPS2	830.251	0.0973382	0.0634517	1.53405	0.125017	0.186822	FALSE	nosig
ATP6V1H	1696.84	0.0857656	0.073942	1.1599	0.246088	0.329341	FALSE	nosig
POLR2B	1736.75	-0.258886	0.0776801	-3.33272	0.000860002	0.00258606	FALSE	nosig
FAM214A	1062.17	0.241375	0.0779408	3.0969	0.00195555	0.00529228	FALSE	nosig
ARAP2	396.446	-0.488151	0.104822	-4.65693	3.20959e-06	1.94593e-05	FALSE	nosig
TPR	3550.1	-0.276478	0.072925	-3.79127	0.000149881	0.000560883	FALSE	nosig
CP	29921.6	-0.105104	0.15657	-0.671295	0.502033	0.587691	FALSE	nosig
KATNIP	562.97	-0.238998	0.0729799	-3.27485	0.00105718	0.00309697	FALSE	nosig
DTNBP1	530.094	-0.0470307	0.0861936	-0.54564	0.585313	0.664842	FALSE	nosig
XK	190.651	-0.331997	0.206372	-1.60873	0.107676	0.164484	FALSE	nosig
ANO2	47.1488	0.769797	0.206679	3.7246	0.000195621	0.000707978	FALSE	nosig
C12orf4	393.15	-0.181677	0.047751	-3.80468	0.000141987	0.000534574	FALSE	nosig
SCML1	1278.88	0.169478	0.0887763	1.90904	0.0562571	0.0952754	FALSE	nosig
WWC3	869.416	-0.12895	0.0824755	-1.56349	0.117937	0.177888	FALSE	nosig
ARHGAP6	81.2711	-0.0702916	0.115374	-0.609248	0.54236	0.625197	FALSE	nosig
FAM184B	9.71802	-0.0944609	0.10556	-0.894855	0.370865	0.460537	FALSE	nosig
MAP4	7702.32	-0.160531	0.0508688	-3.15579	0.00160064	0.00445269	FALSE	nosig
GOPC	889.189	-0.120051	0.0558379	-2.14999	0.0315559	0.0584646	FALSE	nosig
ROS1	27.8429	-0.306777	0.293611	-1.04484	0.296096	0.383479	FALSE	nosig
USP28	636.372	-0.16139	0.0587433	-2.74739	0.00600724	0.0140088	FALSE	nosig
HDAC9	85.83	-0.784676	0.144899	-5.41534	6.11728e-08	5.78209e-07	FALSE	nosig
TSPAN17	1821.93	0.108334	0.0647881	1.67212	0.0945006	0.147459	FALSE	nosig
NOP16	792.981	0.231817	0.0996029	2.32742	0.019943	0.0393942	FALSE	nosig
CC2D2A	192.132	-0.394486	0.092542	-4.26277	2.01905e-05	9.77909e-05	FALSE	nosig
RRM2B	1509.51	-0.160701	0.0764935	-2.10085	0.0356541	0.0647994	FALSE	nosig
ZNF800	562.819	0.107301	0.0557259	1.92551	0.054165	0.0923512	FALSE	nosig
TNFRSF17	14.5838	-0.553136	0.290329	-1.9052	0.0567538	0.0959806	FALSE	nosig
SNX29	535.777	-0.455473	0.0824597	-5.52358	3.32159e-08	3.39927e-07	FALSE	nosig
LMO3	20.6587	-0.79091	0.158526	-4.98914	6.06488e-07	4.42832e-06	FALSE	nosig
MRPS10	2018.09	0.229066	0.050997	4.49175	7.06405e-06	3.90056e-05	FALSE	nosig
GUCA1A	0.429031	0.6752	0.342375	1.9721	0.0485977	0.084179	FALSE	nosig
RSF1	938.101	-0.0946921	0.0541765	-1.74784	0.080491	0.128657	FALSE	nosig
VPS13D	1768.03	0.0607159	0.0632745	0.959563	0.337275	0.426407	FALSE	nosig
CELF2	315.333	-0.575292	0.137939	-4.17062	3.03767e-05	0.000138913	FALSE	nosig
FAM120A	6387.74	0.0903147	0.0429433	2.10312	0.0354556	0.0644975	FALSE	nosig
R3HDM1	856.153	-0.232036	0.0517323	-4.48532	7.28034e-06	4.00642e-05	FALSE	nosig
COL9A2	209.343	-1.08866	0.19679	-5.53213	3.16374e-08	3.24885e-07	TRUE	down
KITLG	361.293	-0.473998	0.128774	-3.68087	0.000232444	0.000824607	FALSE	nosig
ERCC8	296.959	0.0349787	0.0513842	0.680728	0.496044	0.58213	FALSE	nosig
ADAMTS6	39.5317	-0.88939	0.155744	-5.71059	1.12588e-08	1.29393e-07	FALSE	nosig
H6PD	10292.5	0.294365	0.0986325	2.98447	0.00284073	0.0073275	FALSE	nosig
VAMP3	2320.78	0.133678	0.0628928	2.12549	0.0335457	0.0615599	FALSE	nosig
PER3	794.541	-0.0794825	0.113264	-0.701743	0.482839	0.569353	FALSE	nosig
UTS2	15.6923	-0.881779	0.272372	-3.23741	0.00120619	0.00347838	FALSE	nosig
TNFRSF9	91.5195	-0.899326	0.207589	-4.33224	1.47599e-05	7.4348e-05	FALSE	nosig
EPN3	13.3238	-0.449378	0.203876	-2.20417	0.0275125	0.0520318	FALSE	nosig
LTBP1	998.792	-0.513215	0.14259	-3.59923	0.000319165	0.00109209	FALSE	nosig
RCN1	2278.79	0.179038	0.131456	1.36196	0.173209	0.24646	FALSE	nosig
ELN	1274.95	0.0252701	0.199356	0.126759	0.899131	0.924697	FALSE	nosig
RFC2	1279.33	0.00196888	0.0708952	0.0277717	0.977844	0.98305	FALSE	nosig
ARID1B	1412.46	-0.329612	0.0598133	-5.51069	3.57433e-08	3.61871e-07	FALSE	nosig
CLPTM1L	6441.23	0.0853102	0.0666696	1.2796	0.200687	0.27809	FALSE	nosig
NEDD4L	2775.41	0.20641	0.0906261	2.2776	0.0227506	0.0441763	FALSE	nosig
FOXP3	213.835	0.449796	0.188096	2.39131	0.0167886	0.0339825	FALSE	nosig
PPP1R3F	202.047	0.765493	0.113658	6.73508	1.63834e-11	3.95583e-10	FALSE	nosig
HEXB	7067.06	0.0709151	0.0698744	1.01489	0.310156	0.398781	FALSE	nosig
PTCD2	361.788	0.201565	0.0566737	3.55658	0.000375711	0.00125915	FALSE	nosig
NEXMIF	4.61658	0.219394	0.29889	0.734029	0.462931	0.550546	FALSE	nosig
JKAMP	1064.58	0.130801	0.053582	2.44113	0.0146412	0.0302468	FALSE	nosig
DKK3	1502.28	0.646474	0.184434	3.50518	0.000456293	0.00149269	FALSE	nosig
ARHGEF5	524.959	-0.0449032	0.106972	-0.419766	0.674656	0.7429	FALSE	nosig
NFE2L3	232.908	-0.83203	0.140555	-5.91961	3.22714e-09	4.25072e-08	FALSE	nosig
MCUR1	1782.32	0.459629	0.0739874	6.21226	5.22267e-10	8.35069e-09	FALSE	nosig
LIMA1	1204.93	-0.497832	0.0827372	-6.01703	1.77644e-09	2.49955e-08	FALSE	nosig
LETMD1	2078.07	0.144404	0.0550793	2.62174	0.00874817	0.019392	FALSE	nosig
SLC4A8	20.2053	-0.528417	0.13963	-3.78441	0.000154074	0.000574776	FALSE	nosig
LAMC3	840.687	0.429902	0.176888	2.43037	0.0150836	0.0310178	FALSE	nosig
PTGER3	51.3885	-0.202089	0.173388	-1.16554	0.243802	0.326696	FALSE	nosig
TNIP3	8.44606	-0.813154	0.225575	-3.6048	0.000312396	0.00107097	FALSE	nosig
MAPK9	1514.06	0.0130243	0.0523276	0.248899	0.803439	0.850767	FALSE	nosig
COL23A1	62.6839	0.567695	0.181645	3.1253	0.00177626	0.00486877	FALSE	nosig
BCAR1	2575.83	0.0742706	0.0726734	1.02198	0.306792	0.395419	FALSE	nosig
FAM160A2	1566.31	0.036472	0.059542	0.612543	0.540178	0.62333	FALSE	nosig
HERPUD1	5769.69	0.31497	0.0767576	4.10344	4.07047e-05	0.000179157	FALSE	nosig
HOMER3	233.269	-0.684375	0.129859	-5.27013	1.36324e-07	1.1758e-06	FALSE	nosig
RAD51	160.624	-0.734951	0.12101	-6.07345	1.25193e-09	1.81419e-08	FALSE	nosig
POLQ	137.256	-1.05789	0.131339	-8.05466	7.97006e-16	6.61958e-14	TRUE	down
PIK3CB	1229.17	-0.0595562	0.0553889	-1.07524	0.282269	0.368769	FALSE	nosig
CYBA	3171.87	-0.21978	0.179399	-1.22509	0.22054	0.300508	FALSE	nosig
THOC3	373.371	0.0616857	0.0666544	0.925456	0.354729	0.44403	FALSE	nosig
HEBP2	2916.16	0.266229	0.0848837	3.1364	0.00171037	0.00471264	FALSE	nosig
MPHOSPH9	508.625	-0.205121	0.0767954	-2.67101	0.00756241	0.0170804	FALSE	nosig
PLEKHA5	1055.68	0.0595638	0.0783103	0.760612	0.446889	0.535621	FALSE	nosig
PRSS8	630.515	-0.374611	0.292712	-1.2798	0.200617	0.278028	FALSE	nosig
SIKE1	1016.56	-0.0391055	0.0515931	-0.75796	0.448475	0.537164	FALSE	nosig
RRP12	1523.18	-0.149411	0.0842756	-1.77289	0.0762471	0.122999	FALSE	nosig
FNIP2	1956.15	-0.148633	0.126194	-1.17782	0.238869	0.321406	FALSE	nosig
MSMO1	12344.4	0.422287	0.116525	3.62399	0.00029009	0.00100293	FALSE	nosig
TTC17	2932.76	0.118059	0.0586591	2.01262	0.0441542	0.0776975	FALSE	nosig
ALX4	1.87927	-0.379004	0.264649	-1.4321	0.152114	0.221342	FALSE	nosig
FSTL4	109.227	0.321524	0.227362	1.41415	0.157317	0.227584	FALSE	nosig
FOXN3	2232.55	0.158043	0.0795063	1.9878	0.046834	0.0815329	FALSE	nosig
METTL24	20.9417	-1.0079	0.210363	-4.79126	1.65739e-06	1.08675e-05	TRUE	down
AKR7A2	2468.71	0.458056	0.0749836	6.10875	1.00417e-09	1.49458e-08	FALSE	nosig
MRTO4	1559.71	-0.169547	0.0737787	-2.29805	0.0215589	0.0421268	FALSE	nosig
NNAT	10.5068	-0.363561	0.171564	-2.1191	0.0340821	0.0624587	FALSE	nosig
USE1	1412.15	0.476583	0.0888897	5.36152	8.25263e-08	7.53063e-07	FALSE	nosig
MCF2L2	49.0813	-0.970991	0.219192	-4.42987	9.42903e-06	5.01926e-05	FALSE	nosig
NRIP2	134.813	-0.0123381	0.100077	-0.123287	0.90188	0.926833	FALSE	nosig
LAMA3	1398.4	0.81966	0.191913	4.27101	1.94593e-05	9.46585e-05	FALSE	nosig
AP5M1	1097.78	0.208677	0.0655378	3.18407	0.00145222	0.00409042	FALSE	nosig
ANAPC4	767.882	-0.0913475	0.0527792	-1.73075	0.0834967	0.132607	FALSE	nosig
KCNQ1	297.991	0.060906	0.155649	0.391304	0.695572	0.761261	FALSE	nosig
TRAPPC3	2005.44	0.123835	0.0519584	2.38334	0.0171562	0.0346018	FALSE	nosig
THRAP3	4055.76	-0.0212691	0.037905	-0.561115	0.574719	0.655256	FALSE	nosig
PHPT1	3076.76	-0.0239308	0.100713	-0.237614	0.81218	0.858048	FALSE	nosig
ENTPD2	230.867	-0.627457	0.164901	-3.80506	0.000141769	0.000533865	FALSE	nosig
LY75	91.0484	-0.747829	0.128683	-5.81143	6.19423e-09	7.62694e-08	FALSE	nosig
ARID4B	1375.59	-0.00258628	0.0667458	-0.0387482	0.969091	0.97622	FALSE	nosig
OPN3	165.195	0.0799798	0.123456	0.647842	0.517087	0.601826	FALSE	nosig
SDCCAG8	546.968	0.0404853	0.05531	0.731971	0.464186	0.551892	FALSE	nosig
PTPRN	4.15578	-0.146956	0.211697	-0.69418	0.487569	0.573988	FALSE	nosig
HHAT	440.408	0.290665	0.111932	2.59681	0.00940932	0.0206765	FALSE	nosig
KIF1B	1976.76	0.120668	0.0720605	1.67453	0.0940258	0.146885	FALSE	nosig
FOXC1	203.039	0.0598834	0.172341	0.34747	0.728238	0.788163	FALSE	nosig
TBC1D22A	1651.65	0.0517247	0.0629934	0.821113	0.411582	0.501275	FALSE	nosig
SYNE2	2272.13	-0.027223	0.0972937	-0.279803	0.779629	0.83095	FALSE	nosig
PLEKHH1	179.692	-0.381846	0.116592	-3.27507	0.00105635	0.00309505	FALSE	nosig
ATP9A	2290.85	-0.109408	0.104521	-1.04675	0.295216	0.382589	FALSE	nosig
CBLN4	108.137	3.61394	0.309961	11.6593	2.05677e-31	1.22995e-27	TRUE	up
CHRDL2	379.594	0.0384609	0.18642	0.206314	0.836546	0.877288	FALSE	nosig
FAM168A	1832.5	-0.139943	0.0581966	-2.40467	0.0161872	0.032966	FALSE	nosig
RELT	88.1139	-0.773411	0.0982628	-7.87084	3.52268e-15	2.53803e-13	FALSE	nosig
GALC	552.263	-0.292439	0.125665	-2.32713	0.0199581	0.0394191	FALSE	nosig
NOP58	1581.2	-0.206342	0.058231	-3.54351	0.000394843	0.00131541	FALSE	nosig
SZRD1	2924.2	-0.0847083	0.0545846	-1.55187	0.120693	0.181328	FALSE	nosig
KCNH2	71.403	0.0392136	0.281347	0.139378	0.889151	0.917642	FALSE	nosig
CUL1	3224.22	0.144382	0.0524399	2.75328	0.00590012	0.0137913	FALSE	nosig
FAM114A2	796.508	0.145789	0.0499902	2.91635	0.00354147	0.00885492	FALSE	nosig
CYFIP2	2106.48	0.360097	0.162366	2.21781	0.0265679	0.0505224	FALSE	nosig
TAB2	2266.36	0.0464141	0.0781328	0.594042	0.552484	0.634828	FALSE	nosig
GINM1	1143.92	0.127531	0.0572128	2.22906	0.0258097	0.0492424	FALSE	nosig
EIF2AK2	1643.71	-0.045382	0.0605717	-0.749228	0.45372	0.542034	FALSE	nosig
USP36	1741.65	-0.112776	0.0570757	-1.97591	0.048165	0.0834941	FALSE	nosig
KMT2C	1719.4	-0.0424176	0.0739492	-0.573604	0.566236	0.647188	FALSE	nosig
MCOLN3	105.448	-1.73963	0.298986	-5.81843	5.94019e-09	7.35452e-08	TRUE	down
CCDC85A	6.13224	0.17201	0.190104	0.904819	0.365561	0.455239	FALSE	nosig
PUM2	4127.15	-0.0723376	0.0435772	-1.65999	0.0969169	0.150678	FALSE	nosig
MRPL43	2273.84	0.380906	0.0641294	5.93964	2.85647e-09	3.80728e-08	FALSE	nosig
ITIH4	844.049	0.457863	0.158252	2.89325	0.0038128	0.0094334	FALSE	nosig
ITIH1	77065.6	0.625588	0.141153	4.43197	9.33765e-06	4.97823e-05	FALSE	nosig
HPF1	631.203	-0.0624173	0.0601631	-1.03747	0.299518	0.387296	FALSE	nosig
ZFR	2531.14	-0.114928	0.0487965	-2.35525	0.0185103	0.0369136	FALSE	nosig
ZNF280C	109.597	-0.225622	0.0791806	-2.84946	0.00437933	0.0106486	FALSE	nosig
NPFFR2	66.3235	-0.686392	0.399865	-1.71656	0.0860598	0.136232	FALSE	nosig
PHF21B	1.38406	-0.425047	0.372435	-1.14127	0.253759	0.338013	FALSE	nosig
TRAF1	401.612	-0.206679	0.0826815	-2.4997	0.0124298	0.0262589	FALSE	nosig
RC3H2	1324.54	-0.0461933	0.052074	-0.887071	0.375041	0.464593	FALSE	nosig
IL17RB	2447.41	-0.232809	0.126206	-1.84467	0.0650855	0.107725	FALSE	nosig
TRAF3IP2	548.008	-0.0553368	0.0936819	-0.590689	0.554729	0.636924	FALSE	nosig
GYG2	1142.48	0.168408	0.135046	1.24705	0.21238	0.291136	FALSE	nosig
DCBLD2	1023.57	-0.319083	0.0702911	-4.53945	5.64014e-06	3.19596e-05	FALSE	nosig
SERPINB3	1.34308	0.127649	0.602858	0.21174	0.83231	0.874269	FALSE	nosig
SOAT1	1584.78	-0.41458	0.0661133	-6.27075	3.59306e-10	6.05253e-09	FALSE	nosig
PKP2	1161.69	0.126856	0.116545	1.08847	0.276388	0.36235	FALSE	nosig
MSH4	6.77021	-0.245241	0.207258	-1.18326	0.236704	0.318972	FALSE	nosig
F7	7844.36	0.472205	0.129812	3.6376	0.000275187	0.000958242	FALSE	nosig
GDI2	9840.88	0.154401	0.0459532	3.35996	0.000779526	0.00237477	FALSE	nosig
PRDM1	222.428	-0.435003	0.114973	-3.78351	0.000154632	0.000576615	FALSE	nosig
ATG5	1060.7	0.00354551	0.0510887	0.069399	0.944672	0.958185	FALSE	nosig
TMCC3	423.615	-0.344921	0.0964337	-3.57676	0.000347875	0.00117841	FALSE	nosig
PITHD1	1521.53	0.155256	0.0606075	2.56166	0.0104173	0.0225763	FALSE	nosig
MTA3	930.966	-0.154906	0.0633149	-2.44659	0.0144215	0.0298755	FALSE	nosig
USP13	791.649	-0.26824	0.0726628	-3.69157	0.000222872	0.000794268	FALSE	nosig
ATP11B	1179.7	-0.299915	0.0795725	-3.76907	0.000163854	0.000606591	FALSE	nosig
LAMC2	246.54	-1.81152	0.256628	-7.05895	1.6776e-12	5.45467e-11	TRUE	down
CDK14	1163.83	-0.0758833	0.0952656	-0.796545	0.425715	0.515203	FALSE	nosig
SEC61A1	17646.4	-0.090256	0.0580351	-1.5552	0.119899	0.180376	FALSE	nosig
PPP1R12A	1015.82	-0.359406	0.0571467	-6.28919	3.19134e-10	5.48397e-09	FALSE	nosig
RASGRF1	67.3797	1.47566	0.244048	6.04661	1.47927e-09	2.10621e-08	TRUE	up
CAMK2B	195.395	0.748345	0.251795	2.97204	0.00295825	0.00759133	FALSE	nosig
CROCC	584.77	-0.439871	0.079417	-5.53874	3.04647e-08	3.14644e-07	FALSE	nosig
POLR3E	1044.04	0.03496	0.0485484	0.720106	0.47146	0.559021	FALSE	nosig
ATP2B4	3000.04	0.0212171	0.111941	0.189538	0.849671	0.887	FALSE	nosig
ZC3H11A	3.17874	-0.363616	0.141413	-2.57131	0.0101314	0.0220313	FALSE	nosig
RIOK2	755.286	0.170854	0.047957	3.56265	0.000367137	0.00123295	FALSE	nosig
YIPF1	1836.92	0.181167	0.0572525	3.16435	0.00155427	0.00433784	FALSE	nosig
NDC1	939.2	-0.467477	0.0603726	-7.7432	9.69462e-15	6.18937e-13	FALSE	nosig
DGKG	107.775	-0.291848	0.154689	-1.88667	0.0592044	0.0993385	FALSE	nosig
FLYWCH1	1107.46	0.0840479	0.0640777	1.31166	0.189636	0.265414	FALSE	nosig
UNKL	368.056	-0.186447	0.0939705	-1.9841	0.0472442	0.0821388	FALSE	nosig
TBXAS1	328.851	-0.356363	0.112298	-3.17336	0.00150684	0.00422319	FALSE	nosig
PARP12	2153.51	0.0758777	0.0796746	0.952344	0.340922	0.429891	FALSE	nosig
ALDH18A1	2760.08	-0.0946668	0.0792922	-1.1939	0.232517	0.314203	FALSE	nosig
TARBP1	1495.64	-0.0587313	0.0892361	-0.658156	0.510438	0.595555	FALSE	nosig
GATB	1156.57	0.316579	0.0745331	4.2475	2.16167e-05	0.000103635	FALSE	nosig
MXD1	509.902	-0.361313	0.0933385	-3.871	0.000108391	0.0004219	FALSE	nosig
CDK17	724.884	-0.235171	0.0591382	-3.97664	6.98955e-05	0.000287071	FALSE	nosig
DNAJC25	878.736	0.421059	0.0898591	4.68577	2.78911e-06	1.72066e-05	FALSE	nosig
SLC2A3	640.825	-0.342662	0.143607	-2.38611	0.0170277	0.0343889	FALSE	nosig
PSD	84.265	0.302619	0.13186	2.295	0.021733	0.0424201	FALSE	nosig
CTDP1	964.282	0.0109663	0.0490986	0.223353	0.823261	0.866794	FALSE	nosig
YBX3	1532.96	-0.411373	0.144978	-2.83748	0.00454717	0.0110089	FALSE	nosig
STYK1	6.44268	-1.13427	0.226182	-5.01485	5.30748e-07	3.93618e-06	TRUE	down
WNK1	5008.82	-0.287087	0.0645014	-4.45087	8.55219e-06	4.60049e-05	FALSE	nosig
CCAR1	1766.55	-0.230083	0.050263	-4.57757	4.70403e-06	2.72667e-05	FALSE	nosig
OGFR	3685.22	0.154833	0.0690947	2.24088	0.025034	0.047987	FALSE	nosig
GNA15	120.167	-0.478794	0.123929	-3.86345	0.000111797	0.000433747	FALSE	nosig
CREB3L3	12293.9	0.442221	0.146453	3.01955	0.00253152	0.00661646	FALSE	nosig
PIGV	988.638	0.507384	0.0787608	6.44209	1.17843e-10	2.28551e-09	FALSE	nosig
PTPRU	1135.49	0.0384236	0.141428	0.271683	0.785866	0.836405	FALSE	nosig
SNRNP40	863.594	-0.194868	0.0565206	-3.44774	0.000565307	0.00180007	FALSE	nosig
RIMBP2	8.44152	1.33193	0.419185	3.17743	0.00148587	0.0041703	TRUE	up
COL11A1	94.2531	-2.33594	0.300878	-7.76374	8.24635e-15	5.39925e-13	TRUE	down
QSER1	828.343	-0.426381	0.0604034	-7.05889	1.67836e-12	5.45467e-11	FALSE	nosig
MPC1	3561.61	0.452174	0.103201	4.38148	1.17875e-05	6.10078e-05	FALSE	nosig
ACAA1	7409.76	0.826258	0.102606	8.05275	8.09561e-16	6.69287e-14	FALSE	nosig
BCAT1	343.59	-1.65679	0.139408	-11.8845	1.42463e-32	1.27789e-28	TRUE	down
HDAC7	1269.41	-0.413357	0.0902621	-4.57952	4.66041e-06	2.704e-05	FALSE	nosig
LZTS1	245.182	-0.413304	0.122058	-3.38612	0.000708887	0.00218512	FALSE	nosig
PRDM6	30.6509	-0.299625	0.158908	-1.88553	0.0593587	0.0995457	FALSE	nosig
SPAG4	314.265	-0.216682	0.147023	-1.47379	0.140537	0.206795	FALSE	nosig
NCKAP1	3707.26	-0.199295	0.0612832	-3.25203	0.00114583	0.00332697	FALSE	nosig
MRPS35	3250.71	0.145008	0.0512314	2.83044	0.00464834	0.011213	FALSE	nosig
GUCY1B1	330.31	-0.344725	0.118776	-2.90231	0.00370418	0.00921166	FALSE	nosig
SFSWAP	1298.52	-0.1579	0.0484838	-3.25675	0.00112694	0.0032799	FALSE	nosig
TNK2	1502.76	0.06424	0.0785719	0.817596	0.413588	0.503233	FALSE	nosig
MON2	1375.63	-0.137751	0.0571159	-2.41178	0.015875	0.0324407	FALSE	nosig
CDH3	21.6622	-1.41427	0.213674	-6.6188	3.62119e-11	8.05008e-10	TRUE	down
ARSF	126.42	-0.984225	0.349078	-2.8195	0.00480987	0.011556	FALSE	nosig
GPBP1	2890.02	0.1061	0.0392979	2.69988	0.00693643	0.0158704	FALSE	nosig
DGAT2	5971.43	0.33599	0.141361	2.37683	0.0174621	0.0351082	FALSE	nosig
ZNF112	75.9187	-0.294991	0.106405	-2.77234	0.00556553	0.0131083	FALSE	nosig
CS	3780.09	-0.0349595	0.0668254	-0.523147	0.600872	0.678264	FALSE	nosig
LTK	62.1935	-0.0428894	0.186699	-0.229724	0.818306	0.863022	FALSE	nosig
MRPS24	4.53468	0.0216073	0.122019	0.177082	0.859444	0.894273	FALSE	nosig
ELMO2	813.303	-0.206371	0.0494148	-4.1763	2.96287e-05	0.000135953	FALSE	nosig
WAPL	1793.27	-0.0540164	0.0464207	-1.16363	0.244575	0.327568	FALSE	nosig
VMP1	6774.24	-0.124636	0.065312	-1.90832	0.0563496	0.0954051	FALSE	nosig
APPBP2	1042.23	-0.118826	0.0563658	-2.10813	0.03502	0.0638798	FALSE	nosig
POLD1	771.703	-0.45024	0.0800038	-5.62773	1.82592e-08	1.98047e-07	FALSE	nosig
SEZ6	137.299	-1.18034	0.330421	-3.57222	0.00035397	0.0011968	TRUE	down
EIF4B	9369.46	0.0546208	0.0618528	0.883078	0.377194	0.46672	FALSE	nosig
SLC6A16	182.137	0.294951	0.129055	2.28546	0.0222859	0.0433773	FALSE	nosig
BICRA	574.064	-0.0646332	0.0537689	-1.20205	0.229342	0.310662	FALSE	nosig
SPHK2	750.801	0.160274	0.0937193	1.71015	0.0872383	0.137757	FALSE	nosig
RPL18	27943.1	0.21843	0.102794	2.12493	0.0335928	0.0616337	FALSE	nosig
CA11	97.5825	-0.312506	0.145397	-2.14932	0.0316089	0.0585507	FALSE	nosig
ISOC2	6839.11	0.693357	0.0968416	7.1597	8.08518e-13	2.89517e-11	FALSE	nosig
U2AF2	4431.04	-0.187812	0.0421336	-4.45753	8.29085e-06	4.48411e-05	FALSE	nosig
EPN1	9157.66	0.369887	0.0621593	5.95063	2.6711e-09	3.58679e-08	FALSE	nosig
MED29	2888.63	0.117307	0.0495209	2.36884	0.017844	0.0357718	FALSE	nosig
AHRR	2.11615	0.351252	0.260584	1.34794	0.177677	0.25152	FALSE	nosig
ZNF275	1309.27	0.260287	0.0884602	2.94242	0.00325658	0.00824502	FALSE	nosig
MTMR1	884.123	-0.122773	0.0636432	-1.92908	0.0537209	0.0916289	FALSE	nosig
GPC1	2952.62	-0.427575	0.149597	-2.85818	0.00426074	0.0103997	FALSE	nosig
ADCK1	414.885	0.190876	0.0647077	2.94983	0.00317953	0.00808287	FALSE	nosig
HAGH	8161.1	0.810964	0.105163	7.71151	1.24335e-14	7.74502e-13	FALSE	nosig
RNF4	1705.38	-0.0859943	0.0505795	-1.70018	0.0890971	0.140186	FALSE	nosig
CASP8	930.987	-0.239709	0.0615823	-3.89251	9.92133e-05	0.000390669	FALSE	nosig
LIMCH1	628.004	-0.206216	0.156296	-1.3194	0.187036	0.262471	FALSE	nosig
INTS13	724.319	-0.182915	0.061273	-2.98524	0.00283354	0.00731632	FALSE	nosig
TM7SF3	3439.23	0.0431803	0.0865132	0.499119	0.617696	0.693025	FALSE	nosig
DLX3	6.47439	-0.919784	0.374137	-2.45841	0.0139553	0.0290674	FALSE	nosig
SPA17	38.7061	-0.397033	0.111437	-3.56285	0.000366851	0.00123222	FALSE	nosig
TSPAN32	36.0617	-0.239743	0.135388	-1.77079	0.0765952	0.123472	FALSE	nosig
CCN5	77.0478	0.643659	0.244121	2.63664	0.00837309	0.0186809	FALSE	nosig
DMRT3	0.675649	-1.13791	0.463274	-2.45623	0.0140401	0.0292268	TRUE	down
ST3GAL6	1138.34	0.719343	0.125155	5.7476	9.05184e-09	1.06415e-07	FALSE	nosig
ATP2C2	13.4354	-0.483058	0.26415	-1.82873	0.0674407	0.110989	FALSE	nosig
NGFR	474.696	-0.0917883	0.19215	-0.477692	0.63287	0.706344	FALSE	nosig
CDON	132.334	-0.305577	0.12899	-2.369	0.0178362	0.0357601	FALSE	nosig
TAF2	876.167	-0.358091	0.0834245	-4.29239	1.76758e-05	8.70446e-05	FALSE	nosig
HIPK2	3371.15	0.302175	0.0957946	3.15441	0.00160824	0.00446969	FALSE	nosig
TNPO3	2119.09	0.0300261	0.0484559	0.619659	0.535483	0.618899	FALSE	nosig
BORCS8-MEF2B	0.536514	-0.764387	0.27562	-2.77333	0.0055485	0.0130767	FALSE	nosig
RFXANK	1037.92	-0.126842	0.0772479	-1.64201	0.100588	0.155619	FALSE	nosig
TMEM161A	2614.93	0.242348	0.0730648	3.31689	0.000910254	0.00271623	FALSE	nosig
LPAR2	229.108	-0.887418	0.167108	-5.31045	1.09352e-07	9.64966e-07	FALSE	nosig
CTSA	10013.7	-0.00604248	0.0796082	-0.0759027	0.939496	0.954559	FALSE	nosig
SUGP2	2182.89	-0.457736	0.0565293	-8.09732	5.61809e-16	4.86901e-14	FALSE	nosig
SLC12A2	1056.62	-1.00696	0.143889	-6.99815	2.59356e-12	8.00835e-11	TRUE	down
SNX24	480.76	0.0959956	0.0616433	1.55727	0.119405	0.179694	FALSE	nosig
EYA2	49.9261	-0.306131	0.216775	-1.41221	0.157889	0.228283	FALSE	nosig
CNN2	2262.41	-0.225318	0.0944597	-2.38533	0.0170638	0.0344346	FALSE	nosig
ABCA7	604.911	-0.233896	0.111069	-2.10586	0.0352162	0.0641464	FALSE	nosig
SNCAIP	154.501	-1.08122	0.18926	-5.71287	1.1109e-08	1.27917e-07	TRUE	down
DDX20	467.261	-0.18571	0.0478681	-3.87962	0.000104619	0.000409349	FALSE	nosig
BTBD1	1483.74	0.0224933	0.0526916	0.426886	0.669463	0.738224	FALSE	nosig
FAR2	128.535	-0.702371	0.125081	-5.61535	1.96165e-08	2.10353e-07	FALSE	nosig
BCAS1	160.538	-0.860075	0.250759	-3.42989	0.000603833	0.00190316	FALSE	nosig
POU1F1	2.26547	0.105601	0.198587	0.53176	0.594893	0.673166	FALSE	nosig
CHI3L2	43.0449	-0.959581	0.217508	-4.41172	1.02554e-05	5.40172e-05	FALSE	nosig
SBNO2	1928.47	-0.257777	0.0637048	-4.04643	5.2004e-05	0.000221973	FALSE	nosig
PMS1	376.258	-0.208206	0.0493235	-4.22123	2.42968e-05	0.000114511	FALSE	nosig
HMG20B	2246	0.158266	0.0609266	2.59765	0.00938645	0.0206313	FALSE	nosig
CALCRL	883.321	0.0955363	0.127609	0.748663	0.45406	0.542369	FALSE	nosig
TAF11	1034.74	0.173811	0.0583069	2.98097	0.00287335	0.0074063	FALSE	nosig
ANKS1A	860.09	-0.0642817	0.065558	-0.980533	0.326823	0.41583	FALSE	nosig
AP3D1	6890.43	-0.0732064	0.058604	-1.24917	0.211602	0.290314	FALSE	nosig
ZNF76	1441.17	0.103822	0.0557003	1.86394	0.0623306	0.103807	FALSE	nosig
SLC9A3R2	9994.72	0.685429	0.102509	6.68653	2.28529e-11	5.31064e-10	FALSE	nosig
NTHL1	1624.04	0.626339	0.104876	5.97218	2.34107e-09	3.19308e-08	FALSE	nosig
UHRF1BP1	787.113	-0.275854	0.0733011	-3.7633	0.000167686	0.000619499	FALSE	nosig
GNAI3	2705.71	-0.121053	0.0451025	-2.68396	0.00727548	0.0165302	FALSE	nosig
IPO5	4407.46	-0.225962	0.0728458	-3.10191	0.00192273	0.00521843	FALSE	nosig
OAT	3433.08	1.69712	0.220792	7.6865	1.51214e-14	9.13392e-13	TRUE	up
WDR3	1117.28	-0.15685	0.074097	-2.11682	0.0342752	0.0627381	FALSE	nosig
PKN2	1166.37	-0.209054	0.0638709	-3.27307	0.00106386	0.003114	FALSE	nosig
WDR18	1832.4	0.117759	0.0733779	1.60482	0.108533	0.165483	FALSE	nosig
TRAM2	1184.42	-0.0135779	0.0731455	-0.185628	0.852736	0.889424	FALSE	nosig
NTN1	719.731	0.139458	0.148962	0.936196	0.349172	0.43842	FALSE	nosig
GLP2R	17.5588	-0.626074	0.266733	-2.3472	0.0189153	0.0376292	FALSE	nosig
MCM10	184.673	-1.11976	0.139235	-8.04226	8.81991e-16	7.25822e-14	TRUE	down
DGKA	280.901	-0.594286	0.117589	-5.05392	4.32825e-07	3.28603e-06	FALSE	nosig
ERBB3	10237.3	0.000331673	0.0884082	0.00375161	0.997007	0.99734	FALSE	nosig
ROPN1	1.24685	-0.545816	0.324525	-1.68189	0.0925903	0.144917	FALSE	nosig
ANKRD44	375.356	-0.382545	0.0825776	-4.63256	3.61177e-06	2.15903e-05	FALSE	nosig
KARS1	4604.64	0.152727	0.0618578	2.469	0.0135492	0.0283269	FALSE	nosig
ADAT1	501.201	0.0753538	0.0621007	1.21341	0.224972	0.305295	FALSE	nosig
PDIA5	2762.25	0.197358	0.0772604	2.55445	0.0106357	0.0229856	FALSE	nosig
TBC1D22B	416.719	-0.243507	0.0656676	-3.70818	0.000208757	0.000750219	FALSE	nosig
NDUFB4	4154.54	0.277404	0.0561624	4.93933	7.83913e-07	5.57408e-06	FALSE	nosig
SPEN	2186.49	-0.249002	0.0685195	-3.63403	0.000279026	0.000969352	FALSE	nosig
MYLK	2969.76	0.394093	0.125544	3.13908	0.00169476	0.00467324	FALSE	nosig
ZC3H15	2267.65	0.0568781	0.0434895	1.30786	0.190921	0.266816	FALSE	nosig
MAP2K4	869.962	0.225599	0.0574856	3.92445	8.6929e-05	0.000348415	FALSE	nosig
PACC1	211.676	-0.353602	0.0696087	-5.07985	3.77739e-07	2.91093e-06	FALSE	nosig
SNAP91	2.97224	-1.89847	0.413455	-4.59172	4.39617e-06	2.5698e-05	TRUE	down
SLK	1804.83	0.0961839	0.0575527	1.67123	0.0946759	0.147669	FALSE	nosig
CYB5R4	466.58	-0.19463	0.0641784	-3.03264	0.00242428	0.00637333	FALSE	nosig
COL17A1	17.8406	-0.396552	0.187446	-2.11555	0.034383	0.0628843	FALSE	nosig
GSTO2	417.924	0.232668	0.162918	1.42813	0.153254	0.222712	FALSE	nosig
SEC61A2	313.288	-0.0397017	0.0786139	-0.505022	0.613544	0.689444	FALSE	nosig
PRKCQ	48.1935	-0.519461	0.154577	-3.36053	0.000777929	0.00237066	FALSE	nosig
TLE2	676.129	0.347144	0.121026	2.86834	0.00412635	0.0101185	FALSE	nosig
ASB1	704.251	-0.0978477	0.0717143	-1.36441	0.172439	0.245626	FALSE	nosig
FAM107B	4538.51	0.170159	0.0730007	2.33093	0.0197572	0.039114	FALSE	nosig
ME1	1331.12	-0.688341	0.172307	-3.99484	6.47377e-05	0.00026853	FALSE	nosig
TBC1D1	1838.55	-0.326074	0.0777317	-4.19486	2.73036e-05	0.0001268	FALSE	nosig
CDK13	1728.8	-0.0271503	0.0500727	-0.542218	0.587668	0.666884	FALSE	nosig
MTHFD2	208.31	-0.661702	0.127289	-5.19841	2.01006e-07	1.66869e-06	FALSE	nosig
SLC9A7	647.792	-0.121486	0.0934434	-1.3001	0.193567	0.2698	FALSE	nosig
FOXJ2	608.612	-0.0409481	0.0617398	-0.663237	0.507179	0.59233	FALSE	nosig
YBX1	12345.4	-0.213488	0.0640213	-3.33464	0.000854087	0.00257129	FALSE	nosig
PDE4A	387.021	-0.487121	0.13924	-3.49843	0.000468014	0.0015263	FALSE	nosig
PPP2R5A	5212.73	0.188433	0.0703487	2.67856	0.00739405	0.0167481	FALSE	nosig
CTNNA2	387.065	2.04663	0.400511	5.11005	3.22072e-07	2.5342e-06	TRUE	up
ELAVL1	2610.3	-0.00820806	0.0432641	-0.18972	0.849528	0.886955	FALSE	nosig
TIE1	1117.39	0.225398	0.103318	2.18159	0.0291396	0.0546596	FALSE	nosig
DIP2B	1657.67	-0.336601	0.0550922	-6.10977	9.97736e-10	1.48666e-08	FALSE	nosig
SMARCD1	1675.4	-0.416227	0.0501828	-8.29421	1.09309e-16	1.23333e-14	FALSE	nosig
KDM4A	617.434	-0.036528	0.0554095	-0.659236	0.509744	0.5949	FALSE	nosig
NFYC	1984.26	-0.0657433	0.0494694	-1.32897	0.183858	0.258658	FALSE	nosig
ZMYND12	121.642	0.876329	0.146885	5.96608	2.43026e-09	3.30044e-08	FALSE	nosig
SLC9A3	88.6535	0.175241	0.232765	0.752867	0.45153	0.539957	FALSE	nosig
NGEF	1582.72	0.260306	0.0831962	3.12882	0.00175509	0.00481959	FALSE	nosig
ASPM	949.676	-0.864335	0.134267	-6.43742	1.21522e-10	2.33666e-09	FALSE	nosig
CD84	260.624	-0.763799	0.132207	-5.7773	7.59111e-09	9.13377e-08	FALSE	nosig
ELOVL1	2568.39	-0.173269	0.0565022	-3.06659	0.00216518	0.00577339	FALSE	nosig
SPI1	577.03	-0.603936	0.116375	-5.18956	2.10796e-07	1.7379e-06	FALSE	nosig
POLR1H	490.662	0.268468	0.0937133	2.86478	0.00417296	0.0102188	FALSE	nosig
MPPED2	66.9882	0.297722	0.175558	1.69586	0.0899133	0.141235	FALSE	nosig
CLDN18	19.2781	-2.69606	0.277538	-9.71422	2.62248e-22	1.56824e-19	TRUE	down
ZBTB11	666.996	-0.188822	0.0486186	-3.88374	0.000102861	0.000403348	FALSE	nosig
ATXN3	547.461	0.159506	0.0559481	2.85096	0.00435878	0.0106087	FALSE	nosig
GOLGA5	2386.73	0.168648	0.0533546	3.16089	0.00157288	0.00438568	FALSE	nosig
FGFR2	2896.91	-0.555404	0.232672	-2.38707	0.0169833	0.0343148	FALSE	nosig
LRRC40	520.664	-0.0992723	0.0745608	-1.33143	0.183048	0.257742	FALSE	nosig
ISOC1	2242.47	0.258172	0.0767277	3.36479	0.000766031	0.00233877	FALSE	nosig
EML1	234.581	-0.0726501	0.109701	-0.662258	0.507806	0.592947	FALSE	nosig
TRMT11	493.285	-0.188276	0.0791474	-2.3788	0.0173693	0.0349647	FALSE	nosig
THUMPD1	1184.78	0.00813778	0.0533675	0.152486	0.878804	0.909601	FALSE	nosig
MSANTD3	495.917	-0.40107	0.0692942	-5.78793	7.12603e-09	8.62043e-08	FALSE	nosig
KIF26A	102.252	0.10149	0.1502	0.675697	0.499233	0.585146	FALSE	nosig
ATG2B	1321.1	-0.083425	0.0714166	-1.16815	0.242748	0.325582	FALSE	nosig
ARFGEF1	1879.52	-0.170829	0.0635943	-2.68624	0.00722622	0.0164307	FALSE	nosig
ACSM2B	13088.8	0.927926	0.165059	5.62178	1.89004e-08	2.0377e-07	FALSE	nosig
ZFAT	363.444	-0.265973	0.0635006	-4.18851	2.80797e-05	0.000129933	FALSE	nosig
MTFR1	1975.23	0.164837	0.0805223	2.0471	0.0406483	0.0724522	FALSE	nosig
STAG3	154.125	0.0813825	0.135679	0.599818	0.548628	0.631084	FALSE	nosig
FECH	1413.31	0.261035	0.0713316	3.65946	0.000252744	0.000889413	FALSE	nosig
MYO9A	257.284	0.114423	0.106974	1.06964	0.284782	0.371562	FALSE	nosig
DDX3Y	940.252	-0.0653397	0.306517	-0.213168	0.831196	0.873333	FALSE	nosig
PFKP	696.422	-0.0906094	0.187875	-0.482285	0.629603	0.703481	FALSE	nosig
IDI1	6607.96	0.145743	0.0993836	1.46647	0.14252	0.209272	FALSE	nosig
SP100	2894.01	0.27437	0.0614059	4.46813	7.89067e-06	4.29617e-05	FALSE	nosig
KLF6	5803.18	0.235216	0.103508	2.27245	0.0230595	0.044665	FALSE	nosig
PLPP1	2134.21	0.705089	0.107739	6.54443	5.9724e-11	1.2635e-09	FALSE	nosig
NEO1	1348.05	-0.305109	0.0881344	-3.46186	0.000536461	0.00172043	FALSE	nosig
TRAM1	12607.7	-0.104614	0.0756752	-1.38241	0.166846	0.238865	FALSE	nosig
PHKA1	153.55	-0.0692079	0.14604	-0.473895	0.635575	0.708903	FALSE	nosig
TNFRSF1A	6545.93	0.235636	0.0597666	3.94261	8.05995e-05	0.000325461	FALSE	nosig
CACNB1	55.7516	-0.943525	0.110459	-8.54184	1.32099e-17	2.04244e-15	FALSE	nosig
EVI5	825.017	-0.11519	0.0668711	-1.72256	0.0849676	0.134705	FALSE	nosig
STOML1	921.764	0.207127	0.0726163	2.85235	0.00433972	0.0105709	FALSE	nosig
PKM	8699.06	-1.00096	0.159384	-6.28016	3.38223e-10	5.75139e-09	TRUE	down
DHX29	1444.74	0.221918	0.0471185	4.70978	2.47983e-06	1.55282e-05	FALSE	nosig
DNTTIP2	1985.1	-0.0670439	0.0499032	-1.34348	0.179116	0.253389	FALSE	nosig
METTL22	389.747	0.0590391	0.0599441	0.984903	0.324672	0.413757	FALSE	nosig
TP53BP1	436.456	-0.433322	0.0999736	-4.33436	1.46185e-05	7.37501e-05	FALSE	nosig
TRO	461.896	0.042484	0.158723	0.267662	0.788959	0.839	FALSE	nosig
RRP15	955.235	0.0303727	0.0602896	0.503781	0.614415	0.690287	FALSE	nosig
RHOA	13998	-0.0603601	0.0402825	-1.49842	0.134025	0.198367	FALSE	nosig
DHX8	1633.19	-0.141727	0.044308	-3.19868	0.00138059	0.00390969	FALSE	nosig
PRKCZ	358.999	0.322435	0.11803	2.7318	0.00629885	0.0146053	FALSE	nosig
ZFY	162.824	0.10954	0.302979	0.361545	0.717692	0.779996	FALSE	nosig
IARS2	6548.12	0.26122	0.0651601	4.0089	6.10019e-05	0.000255039	FALSE	nosig
SYT1	205.596	-0.699853	0.24558	-2.8498	0.00437468	0.0106387	FALSE	nosig
NAV3	303.634	-1.24149	0.219864	-5.64662	1.63632e-08	1.79985e-07	TRUE	down
IDH3G	2332.65	0.286354	0.078179	3.6628	0.000249469	0.000879094	FALSE	nosig
ROGDI	494.208	0.347998	0.0929563	3.74367	0.000181349	0.000663148	FALSE	nosig
PDZD4	97.5489	0.17913	0.156111	1.14746	0.251193	0.335223	FALSE	nosig
ATP2B3	2.92798	0.321955	0.295868	1.08817	0.276518	0.362468	FALSE	nosig
ROCK1	1407.2	-0.18439	0.0643247	-2.86655	0.00414974	0.0101689	FALSE	nosig
CBFB	916.45	-0.354921	0.0618126	-5.74189	9.3624e-09	1.09421e-07	FALSE	nosig
PDK3	668.76	-0.381749	0.0996377	-3.83137	0.000127432	0.000487135	FALSE	nosig
HYAL2	1953.11	0.0291481	0.0617047	0.472381	0.636655	0.709856	FALSE	nosig
HDAC4	455.437	-0.0442961	0.0807121	-0.548816	0.583132	0.662868	FALSE	nosig
RASSF1	953.542	-0.182685	0.0579288	-3.1536	0.00161268	0.00447994	FALSE	nosig
FGFR3	3728.57	-0.407762	0.138646	-2.94102	0.00327133	0.00827635	FALSE	nosig
IFI35	2413.3	0.321559	0.10319	3.11619	0.00183202	0.00500554	FALSE	nosig
HEATR6	490.935	-0.305882	0.0536792	-5.69834	1.2098e-08	1.37366e-07	FALSE	nosig
COASY	4375.02	0.109826	0.0642998	1.70803	0.0876313	0.138268	FALSE	nosig
PLEKHH3	987.99	-0.154319	0.0826455	-1.86725	0.0618674	0.103141	FALSE	nosig
MEF2A	1087.79	-0.186803	0.0817943	-2.28382	0.0223823	0.0435319	FALSE	nosig
OTUD5	2621.46	0.299598	0.0422274	7.09487	1.29475e-12	4.31744e-11	FALSE	nosig
TFE3	2056.27	-0.139582	0.0492506	-2.83412	0.00459516	0.0111056	FALSE	nosig
TBC1D25	592.254	0.188721	0.0487823	3.86863	0.000109447	0.000425639	FALSE	nosig
ACSL4	14102.9	-0.255347	0.198753	-1.28475	0.198881	0.275984	FALSE	nosig
INPP5A	672.397	0.0203796	0.067998	0.299709	0.764399	0.818168	FALSE	nosig
GPKOW	1192.93	0.301185	0.0541456	5.56249	2.65946e-08	2.78847e-07	FALSE	nosig
GRIPAP1	1970.19	0.151242	0.0422659	3.57834	0.000345779	0.0011722	FALSE	nosig
FTSJ1	930.369	-0.0277473	0.056897	-0.487677	0.625779	0.700036	FALSE	nosig
PRR11	417.115	-0.906674	0.131011	-6.92061	4.49714e-12	1.27253e-10	FALSE	nosig
REEP1	103.062	-0.0992689	0.203194	-0.488542	0.625166	0.699488	FALSE	nosig
ATP11A	1910.04	-0.530011	0.093665	-5.65858	1.52629e-08	1.68918e-07	FALSE	nosig
POLR1A	1663.86	-0.118217	0.05174	-2.28483	0.0223226	0.0434346	FALSE	nosig
LAPTM4A	11751.6	0.282017	0.050506	5.58382	2.35288e-08	2.49325e-07	FALSE	nosig
TTC7A	1405.73	0.201821	0.0813906	2.47966	0.0131508	0.0275807	FALSE	nosig
IP6K2	1921.95	-0.163226	0.0601466	-2.71381	0.00665147	0.0152925	FALSE	nosig
STON1-GTF2A1L	0.448143	-0.842435	0.446316	-1.88753	0.059089	0.0992097	FALSE	nosig
SRBD1	513.348	-0.00895527	0.0553924	-0.16167	0.871566	0.903966	FALSE	nosig
KIF2A	583.97	-0.432071	0.0580479	-7.44334	9.81698e-14	4.48134e-12	FALSE	nosig
RASGRP2	301.394	0.458624	0.150506	3.04721	0.00230974	0.00610622	FALSE	nosig
PSME4	3345.18	0.0443102	0.0466692	0.949454	0.34239	0.431353	FALSE	nosig
IFT80	236.94	-0.61078	0.0949421	-6.43319	1.24955e-10	2.39497e-09	FALSE	nosig
SIRT2	2531.62	0.190733	0.0589672	3.23456	0.00121831	0.00351051	FALSE	nosig
ERLEC1	2631.18	-0.0612662	0.0491042	-1.24768	0.212149	0.290953	FALSE	nosig
PPP2R5B	639.78	-0.125838	0.0590583	-2.13075	0.0331097	0.0609031	FALSE	nosig
PYGM	26.9441	0.174825	0.120971	1.44518	0.148408	0.216687	FALSE	nosig
PAGE1	34.4337	-1.69667	0.500077	-3.39281	0.000691784	0.00213797	TRUE	down
PITX1	258.434	-0.724515	0.296139	-2.44654	0.0144236	0.0298764	FALSE	nosig
TRPC7	1.50567	-1.31977	0.31975	-4.12752	3.66701e-05	0.000163282	TRUE	down
MAST4	966.397	-0.0236519	0.105383	-0.224438	0.822417	0.866261	FALSE	nosig
ADGRF5	870.276	0.111484	0.10029	1.11162	0.266301	0.351265	FALSE	nosig
SDK2	123.755	0.6119	0.260473	2.34919	0.0188145	0.0374537	FALSE	nosig
NUP133	1579.44	0.0999059	0.0541783	1.84402	0.0651799	0.107852	FALSE	nosig
NUCKS1	15260.4	0.125897	0.0590111	2.13344	0.0328884	0.060583	FALSE	nosig
VPS35	2807.99	-0.0713512	0.0586588	-1.21638	0.223842	0.304089	FALSE	nosig
DNAJA2	2892.87	0.349934	0.0674908	5.18492	2.16113e-07	1.77458e-06	FALSE	nosig
BCL3	3053.54	-0.148296	0.0999746	-1.48334	0.137985	0.203439	FALSE	nosig
KCNAB2	1349.54	0.351341	0.167413	2.09865	0.0358478	0.0650855	FALSE	nosig
ABCC9	1144.3	0.499271	0.164222	3.04023	0.00236399	0.00623767	FALSE	nosig
GAL	10.326	-0.985068	0.362065	-2.72069	0.00651451	0.0150335	FALSE	nosig
CLEC2D	157.454	-0.690007	0.122373	-5.63853	1.71507e-08	1.87497e-07	FALSE	nosig
FUNDC1	364.94	-0.0111449	0.0645753	-0.172588	0.862975	0.89695	FALSE	nosig
MAOB	10799.9	0.694948	0.0944204	7.36014	1.83718e-13	7.81018e-12	FALSE	nosig
RORA	1459.38	0.52699	0.117036	4.50279	6.70673e-06	3.72273e-05	FALSE	nosig
DRD4	45.5515	-0.236515	0.15326	-1.54323	0.122774	0.183948	FALSE	nosig
TGFBR3	1100.1	0.344424	0.132763	2.59428	0.00947885	0.020815	FALSE	nosig
PLA2G10	2.92196	-0.665906	0.207735	-3.20556	0.00134802	0.00383256	FALSE	nosig
HES2	42.1482	-1.34739	0.233093	-5.78047	7.44918e-09	8.97504e-08	TRUE	down
ATP1B3	1433.16	-0.474607	0.110604	-4.29105	1.77833e-05	8.75022e-05	FALSE	nosig
NEDD4	1986.96	0.363754	0.112112	3.24456	0.00117633	0.00340049	FALSE	nosig
PIGB	242.311	0.0595438	0.069335	0.858784	0.39046	0.480343	FALSE	nosig
MAPK6	2679.07	-0.177678	0.0690831	-2.57195	0.0101128	0.0220041	FALSE	nosig
GNB5	1549.53	0.158311	0.104713	1.51186	0.13057	0.193861	FALSE	nosig
RAB27A	1257.19	-0.0232307	0.0936415	-0.248081	0.804072	0.851286	FALSE	nosig
HDHD5	1969.91	0.175798	0.0615212	2.85753	0.00426956	0.0104155	FALSE	nosig
UFD1	1969.94	0.125081	0.0594288	2.10472	0.0353158	0.0642953	FALSE	nosig
LRP6	2227.72	0.00530018	0.0865661	0.0612269	0.951179	0.963324	FALSE	nosig
GUCY2C	150.738	0.144055	0.323382	0.445463	0.655985	0.726533	FALSE	nosig
SCT	7.23419	1.01052	0.198129	5.10034	3.39053e-07	2.65384e-06	TRUE	up
PHRF1	2185.72	-0.0493147	0.0494968	-0.996321	0.319094	0.408139	FALSE	nosig
ELP1	1995.22	-0.0779845	0.0919956	-0.847698	0.396606	0.486238	FALSE	nosig
NUCB2	3314.17	-0.0766439	0.0933274	-0.821237	0.411512	0.50127	FALSE	nosig
PFN2	636.096	-1.01546	0.178996	-5.67307	1.40261e-08	1.55904e-07	TRUE	down
PTPN3	2020.49	-0.0228929	0.0788157	-0.290462	0.771463	0.824008	FALSE	nosig
SPTB	61.032	-0.778667	0.160749	-4.844	1.27252e-06	8.59203e-06	FALSE	nosig
DAPP1	58.0763	-0.786048	0.146587	-5.36234	8.21518e-08	7.50027e-07	FALSE	nosig
FGF10	4.03737	-0.0916983	0.286489	-0.320076	0.74891	0.805531	FALSE	nosig
SLC44A1	3478.81	-0.243849	0.0697178	-3.49766	0.000469353	0.00153011	FALSE	nosig
TMEM260	481.218	-0.0355711	0.0719173	-0.494611	0.620875	0.695852	FALSE	nosig
SMG6	338.975	-0.046398	0.103313	-0.449103	0.653357	0.724248	FALSE	nosig
EXOC5	1318.44	-0.0885185	0.0553462	-1.59936	0.109741	0.167055	FALSE	nosig
CLTCL1	613.437	0.836694	0.117901	7.0966	1.27865e-12	4.27168e-11	FALSE	nosig
FGF22	11.9689	0.130722	0.20618	0.634019	0.526068	0.609629	FALSE	nosig
FSTL3	1500.7	-0.387245	0.181237	-2.13667	0.0326249	0.060147	FALSE	nosig
DGCR2	4640.73	0.0304805	0.0591066	0.515687	0.606073	0.682889	FALSE	nosig
RNF126	1757.98	0.101905	0.0657123	1.55077	0.120957	0.181663	FALSE	nosig
MNT	427.108	-0.0572062	0.0571571	-1.00086	0.316894	0.405846	FALSE	nosig
ZXDC	1147.32	0.0681535	0.050847	1.34036	0.180128	0.254479	FALSE	nosig
JMJD6	1115.93	-0.0494491	0.0760673	-0.650071	0.515647	0.600539	FALSE	nosig
POLB	917.462	0.506958	0.0996848	5.08561	3.66448e-07	2.83365e-06	FALSE	nosig
ST6GALNAC1	10.3549	-0.72577	0.193462	-3.75148	0.000175792	0.000645314	FALSE	nosig
WIPI1	580.978	-0.149228	0.100529	-1.48442	0.137697	0.203092	FALSE	nosig
FRMPD1	152.849	-0.26306	0.223405	-1.1775	0.238995	0.32146	FALSE	nosig
GBA2	2169.41	-0.0109793	0.0567223	-0.193562	0.846518	0.884739	FALSE	nosig
NDST1	5966.56	0.0891284	0.0778419	1.14499	0.252212	0.336357	FALSE	nosig
ASNS	7.61502	-0.885372	0.179657	-4.92814	8.30162e-07	5.85651e-06	FALSE	nosig
AP3M2	364.566	-0.371782	0.0788131	-4.71726	2.39047e-06	1.50368e-05	FALSE	nosig
CNGB1	5.18984	-0.538418	0.226005	-2.38233	0.0172033	0.0346734	FALSE	nosig
ST6GALNAC2	35.2817	-0.780707	0.199075	-3.92167	8.79362e-05	0.000351559	FALSE	nosig
PABPC1	41876.4	-0.230386	0.0998347	-2.30767	0.0210173	0.0411496	FALSE	nosig
TESK2	189.557	0.00166256	0.0895993	0.0185555	0.985196	0.988446	FALSE	nosig
CFAP20	935.792	0.348838	0.0580047	6.01395	1.81051e-09	2.53953e-08	FALSE	nosig
CSNK2A2	821.642	0.0975395	0.0593686	1.64295	0.100394	0.155372	FALSE	nosig
PTPN21	518.801	0.0970185	0.0857131	1.1319	0.257677	0.341943	FALSE	nosig
EIF2B3	1081.24	0.129383	0.0694953	1.86176	0.0626372	0.10424	FALSE	nosig
CAMK2A	36.0627	2.13029	0.270334	7.88021	3.26832e-15	2.37383e-13	TRUE	up
TCOF1	1658.13	-0.223083	0.0682327	-3.26944	0.00107761	0.0031496	FALSE	nosig
CDC42	6168.99	-0.0922374	0.0452023	-2.04055	0.0412958	0.0734165	FALSE	nosig
OSBPL3	417.395	-0.69164	0.105425	-6.56047	5.36375e-11	1.14965e-09	FALSE	nosig
EPHA8	1.10402	-0.597739	0.296917	-2.01315	0.0440985	0.0776223	FALSE	nosig
SLC12A3	3.86652	-0.60165	0.197311	-3.04925	0.00229416	0.00607217	FALSE	nosig
RAD18	485.461	-0.189378	0.0599275	-3.16012	0.00157704	0.00439455	FALSE	nosig
ATP2B1	1488.21	-0.374332	0.0815404	-4.59075	4.41649e-06	2.57916e-05	FALSE	nosig
TRPM5	3.15643	-0.306159	0.264149	-1.15904	0.24644	0.329613	FALSE	nosig
NCK2	868.809	-0.550948	0.13408	-4.10909	3.97218e-05	0.000175433	FALSE	nosig
MAP4K4	5147.34	-0.156092	0.069681	-2.2401	0.0250847	0.0480635	FALSE	nosig
MGAT4A	1163.1	-0.289367	0.0765928	-3.778	0.000158094	0.000588058	FALSE	nosig
RPL31	24451.1	0.269406	0.0887577	3.03529	0.00240301	0.00632762	FALSE	nosig
WDR1	7939.28	0.0332887	0.0523166	0.636293	0.524585	0.60856	FALSE	nosig
SNX13	953.836	-0.000776828	0.0596464	-0.0130239	0.989609	0.991543	FALSE	nosig
ARHGAP10	275.514	0.156463	0.132949	1.17687	0.239249	0.321676	FALSE	nosig
RPS6KA2	761.843	0.273033	0.12437	2.19532	0.0281404	0.0530906	FALSE	nosig
ING3	265.797	-0.0258845	0.0551985	-0.468935	0.639116	0.71207	FALSE	nosig
VASH1	279.52	-0.484492	0.101299	-4.78279	1.72878e-06	1.12779e-05	FALSE	nosig
LMCD1	752.41	-0.269843	0.0992572	-2.71863	0.0065553	0.0151105	FALSE	nosig
BUD23	3223.29	0.24977	0.0616415	4.05198	5.07868e-05	0.000217502	FALSE	nosig
SEL1L	6801.16	0.172511	0.0761806	2.26451	0.023543	0.0454935	FALSE	nosig
TRIP13	269.042	-1.19125	0.133266	-8.93889	3.93113e-19	9.27954e-17	TRUE	down
ATP6AP1	6856.68	0.179041	0.0618793	2.8934	0.00381098	0.00943123	FALSE	nosig
TCF3	1640.63	-0.413401	0.0700535	-5.90122	3.60829e-09	4.69418e-08	FALSE	nosig
TRIB2	1317.32	0.317797	0.133025	2.389	0.0168941	0.0341768	FALSE	nosig
DAZAP1	3782.96	-0.108857	0.0460497	-2.3639	0.0180836	0.0361995	FALSE	nosig
MBD3	2275.85	0.0944936	0.0771767	1.22438	0.220809	0.300779	FALSE	nosig
HLTF	560.675	-0.350894	0.146037	-2.40277	0.0162713	0.0330736	FALSE	nosig
FAM50A	4310.43	0.181392	0.0954169	1.90104	0.0572962	0.0966702	FALSE	nosig
FAM3A	3194.56	0.473218	0.0733967	6.4474	1.13782e-10	2.21652e-09	FALSE	nosig
CPSF1	4053.79	-0.129918	0.0750536	-1.731	0.0834522	0.13256	FALSE	nosig
MYO3B	21.4978	0.236947	0.236007	1.00398	0.315386	0.404173	FALSE	nosig
CYBRD1	1067.68	-0.250564	0.143498	-1.74611	0.0807918	0.129065	FALSE	nosig
CDH19	56.3372	-0.42815	0.274051	-1.5623	0.118218	0.178206	FALSE	nosig
PDCD2	1350.01	-0.110153	0.0617852	-1.78285	0.0746115	0.120773	FALSE	nosig
SLC6A15	8.29104	-3.65825	0.54404	-6.72423	1.76524e-11	4.21123e-10	TRUE	down
RDH11	4907.88	0.337492	0.0837405	4.03022	5.57253e-05	0.000235725	FALSE	nosig
PRKACA	5449.07	0.2201	0.0790622	2.78388	0.00537128	0.0127091	FALSE	nosig
ADGRL1	529.621	0.124964	0.181882	0.68706	0.492045	0.578269	FALSE	nosig
SPP2	4362.79	1.26603	0.228921	5.53044	3.19422e-08	3.27828e-07	TRUE	up
ACTN1	6256.5	-0.182614	0.076568	-2.38499	0.0170798	0.0344631	FALSE	nosig
ZFYVE26	948.16	-0.209142	0.0512963	-4.07713	4.55949e-05	0.000197865	FALSE	nosig
RPS6KA6	26.1614	-0.804367	0.338185	-2.37848	0.0173841	0.0349827	FALSE	nosig
EPN2	213.912	-0.341239	0.112965	-3.02074	0.00252154	0.00659423	FALSE	nosig
PTPN18	2187.67	0.158882	0.0477371	3.32827	0.000873866	0.00262204	FALSE	nosig
LIMS2	1711.72	0.450359	0.108613	4.14644	3.3768e-05	0.000152058	FALSE	nosig
ASIC4	2.41646	-1.12723	0.228909	-4.92435	8.46414e-07	5.95477e-06	TRUE	down
SPEG	56.4644	-0.913974	0.227774	-4.01263	6.00463e-05	0.000251511	FALSE	nosig
LNX1	262.641	-0.0217768	0.112896	-0.192893	0.847043	0.885132	FALSE	nosig
ALDH3A2	15108.3	0.607417	0.0995131	6.1039	1.03513e-09	1.53474e-08	FALSE	nosig
TFRC	3946.96	-0.495212	0.0902973	-5.48424	4.15245e-08	4.11414e-07	FALSE	nosig
SREBF1	8901.04	-0.158691	0.118452	-1.33971	0.18034	0.254697	FALSE	nosig
TRPC5	22.5359	0.604164	0.27793	2.1738	0.02972	0.0555797	FALSE	nosig
AFF4	3907.18	0.252111	0.0696654	3.61888	0.000295881	0.00102099	FALSE	nosig
UBE2D1	540.448	-0.239719	0.0610337	-3.92765	8.57795e-05	0.000344346	FALSE	nosig
MPP5	1049.93	0.264886	0.0603259	4.39091	1.12879e-05	5.86798e-05	FALSE	nosig
RHOBTB1	1259.91	0.90463	0.201382	4.49212	7.05185e-06	3.89502e-05	FALSE	nosig
SMC1A	3215.34	-0.253075	0.0714299	-3.54299	0.000395621	0.00131727	FALSE	nosig
HSD17B10	6225	0.56975	0.0880835	6.46829	9.91178e-11	1.95404e-09	FALSE	nosig
MARK2	1291.32	-0.319574	0.0541895	-5.89735	3.69385e-09	4.79159e-08	FALSE	nosig
HMMR	387.608	-0.734363	0.125101	-5.87016	4.35365e-09	5.55509e-08	FALSE	nosig
CHFR	764.115	-0.255142	0.0742183	-3.43772	0.00058664	0.00186074	FALSE	nosig
TRHDE	109.669	-0.690476	0.321515	-2.14757	0.0317477	0.058735	FALSE	nosig
P4HA2	1541.96	0.183843	0.104123	1.76563	0.0774585	0.124606	FALSE	nosig
FCGR2B	207.2	-0.621669	0.204707	-3.03686	0.00239054	0.00630029	FALSE	nosig
NFATC3	492.075	0.112817	0.0954961	1.18138	0.237452	0.319854	FALSE	nosig
TRNT1	458.933	-0.00395283	0.0505355	-0.0782187	0.937654	0.95333	FALSE	nosig
ACADVL	22706.8	0.603135	0.0846134	7.12813	1.0174e-12	3.5304e-11	FALSE	nosig
STK10	978.237	-0.233911	0.0726781	-3.21846	0.00128882	0.00368529	FALSE	nosig
FBXW11	1865.37	-0.00974816	0.0567985	-0.171627	0.863731	0.897499	FALSE	nosig
ACAP1	311.428	-0.249611	0.125114	-1.99507	0.0460357	0.0803854	FALSE	nosig
CRMP1	267.597	-0.369535	0.166669	-2.21718	0.0266107	0.0505984	FALSE	nosig
EVC	427.393	-0.487787	0.211347	-2.30799	0.0209999	0.0411241	FALSE	nosig
DERL2	1808.79	0.358459	0.0668455	5.36249	8.20827e-08	7.50027e-07	FALSE	nosig
SIDT1	61.1174	-0.490656	0.142686	-3.43871	0.000584503	0.00185593	FALSE	nosig
NDE1	332.373	-0.634507	0.0732117	-8.66674	4.44671e-18	7.98511e-16	FALSE	nosig
IRAG1	246.257	0.0990279	0.135218	0.732356	0.463952	0.55165	FALSE	nosig
TMEM38A	607.153	0.355691	0.102309	3.47665	0.000507716	0.00163615	FALSE	nosig
AP1M1	4474.45	0.209935	0.0588963	3.56448	0.000364573	0.00122618	FALSE	nosig
PVR	2975.12	0.224353	0.0751383	2.98586	0.00282778	0.00730354	FALSE	nosig
XRCC1	985.821	-0.0243538	0.0644551	-0.377842	0.705548	0.769548	FALSE	nosig
SCARB1	15823.6	-0.0517097	0.0931998	-0.554826	0.579014	0.659106	FALSE	nosig
CYP2W1	18.2092	0.102699	0.212517	0.483252	0.628917	0.702845	FALSE	nosig
MCM2	642.473	-0.951774	0.146814	-6.48287	8.9996e-11	1.79792e-09	FALSE	nosig
MOV10L1	52.9877	0.809743	0.167567	4.83236	1.34927e-06	9.0489e-06	FALSE	nosig
PANX2	1100.04	0.394657	0.182692	2.16023	0.0307548	0.0572287	FALSE	nosig
SELENOO	2796.63	0.659459	0.0862279	7.64787	2.0434e-14	1.1712e-12	FALSE	nosig
TP63	34.8339	-0.576326	0.193108	-2.98448	0.00284065	0.0073275	FALSE	nosig
ALPK1	380.923	-0.126784	0.0976601	-1.29822	0.194213	0.270637	FALSE	nosig
LLGL2	3878.13	0.0285458	0.0793786	0.359616	0.719134	0.78128	FALSE	nosig
PDE8A	1461.53	0.045983	0.0630187	0.729673	0.46559	0.553341	FALSE	nosig
CLCN4	512.397	0.00972547	0.0753853	0.12901	0.89735	0.923359	FALSE	nosig
NLE1	728.263	-0.111849	0.0879656	-1.27151	0.203547	0.281392	FALSE	nosig
SDHA	709.477	0.682191	0.105895	6.44216	1.17788e-10	2.28551e-09	FALSE	nosig
SMARCE1	237.807	0.0375323	0.0739311	0.507666	0.611687	0.687875	FALSE	nosig
FNDC8	0.862323	-0.46886	0.235419	-1.9916	0.0464153	0.0809459	FALSE	nosig
GSDMB	1028.48	-0.0464647	0.118604	-0.391762	0.695234	0.761029	FALSE	nosig
KDM5A	1394.52	-0.010171	0.0514038	-0.197865	0.843151	0.882339	FALSE	nosig
ADAM11	39.4927	0.0171717	0.181917	0.0943932	0.924797	0.943842	FALSE	nosig
PPP2R3A	151.216	-0.387622	0.1353	-2.86491	0.00417127	0.0102171	FALSE	nosig
FERMT2	2447.47	0.202658	0.0750817	2.69916	0.00695143	0.0159027	FALSE	nosig
ABCB11	3882.64	0.753759	0.208614	3.61317	0.000302482	0.00104156	FALSE	nosig
DHRS9	71.9452	-0.013587	0.147117	-0.0923546	0.926416	0.944926	FALSE	nosig
CD5L	592.154	1.20837	0.261058	4.62873	3.67914e-06	2.19355e-05	TRUE	up
PTGS2	47.4234	-0.59407	0.193944	-3.06309	0.00219061	0.00583341	FALSE	nosig
IGF2BP2	863.487	-0.445086	0.207687	-2.14306	0.0321079	0.0593219	FALSE	nosig
MAP3K13	1822.17	0.159691	0.0795816	2.00664	0.0447883	0.0786359	FALSE	nosig
ST6GAL1	31051.3	0.278853	0.0994236	2.80469	0.00503646	0.0120216	FALSE	nosig
TBX21	44.9775	-0.203495	0.139859	-1.455	0.145668	0.21326	FALSE	nosig
FRY	1212.67	-0.0527447	0.0935392	-0.563878	0.572837	0.653734	FALSE	nosig
PICALM	5227.02	-0.101531	0.0454291	-2.23492	0.0254224	0.0486016	FALSE	nosig
NSF	1470.93	-0.0517787	0.0489574	-1.05763	0.290225	0.377375	FALSE	nosig
GLI2	36.0769	-1.05633	0.204117	-5.17515	2.2773e-07	1.86095e-06	TRUE	down
CLASP1	1515.97	-0.0207261	0.0518035	-0.40009	0.68909	0.755594	FALSE	nosig
MRPS34	2823.5	0.396001	0.0871475	4.54403	5.51892e-06	3.13619e-05	FALSE	nosig
NOTCH3	2227.08	-0.388603	0.126458	-3.07297	0.00211942	0.00566653	FALSE	nosig
CLNS1A	3238.86	0.274139	0.0616316	4.44804	8.66594e-06	4.65191e-05	FALSE	nosig
PPP2R2C	188.632	-0.163033	0.348319	-0.468057	0.639744	0.712503	FALSE	nosig
TEAD2	698.754	-0.534966	0.126814	-4.21852	2.45913e-05	0.000115638	FALSE	nosig
EED	532.686	-0.174499	0.0508217	-3.43356	0.00059571	0.00188384	FALSE	nosig
CDHR2	1516.14	0.432782	0.266574	1.6235	0.104483	0.160467	FALSE	nosig
SNCB	1.64944	-0.607094	0.310781	-1.95345	0.0507665	0.0872869	FALSE	nosig
TSG101	2608.4	0.176463	0.0394644	4.47144	7.76946e-06	4.23933e-05	FALSE	nosig
NCBP3	938.77	-0.00421437	0.056779	-0.0742242	0.940832	0.955533	FALSE	nosig
ATP2A3	586.814	-0.44082	0.137795	-3.19911	0.00137854	0.00390509	FALSE	nosig
CA12	1249.69	-0.24108	0.263359	-0.915403	0.35998	0.449349	FALSE	nosig
MGLL	5945.91	-0.0923624	0.120598	-0.765871	0.443753	0.532718	FALSE	nosig
NTN4	644.845	0.258445	0.126344	2.04557	0.0407988	0.0726409	FALSE	nosig
BCS1L	1091	0.198747	0.0618075	3.21558	0.00130182	0.00371829	FALSE	nosig
NUAK1	779.43	-0.545171	0.0811839	-6.71527	1.87723e-11	4.44881e-10	FALSE	nosig
DPP8	836.326	-0.108527	0.0532606	-2.03766	0.0415843	0.0738125	FALSE	nosig
SLC24A1	265.983	0.129866	0.0920007	1.41158	0.158074	0.228513	FALSE	nosig
ZNF532	487.491	-0.863341	0.110206	-7.8339	4.72959e-15	3.26342e-13	FALSE	nosig
SCARF1	423.771	0.187026	0.0731159	2.55794	0.0105293	0.022786	FALSE	nosig
LMAN1	8006.54	-0.0888409	0.0735485	-1.20792	0.227077	0.307919	FALSE	nosig
HACD3	7684.62	0.229681	0.0712992	3.22136	0.00127582	0.00365301	FALSE	nosig
IPCEF1	51.6987	-0.48512	0.138567	-3.50098	0.000463554	0.00151368	FALSE	nosig
ZZEF1	1180.4	0.0283148	0.0652676	0.433826	0.664415	0.73392	FALSE	nosig
ENO1	42756.1	-0.277832	0.0979001	-2.83791	0.00454099	0.0109997	FALSE	nosig
SLC12A1	122.717	1.89073	0.358607	5.27244	1.34623e-07	1.16252e-06	TRUE	up
MYDGF	6964.67	0.211469	0.0778742	2.71552	0.00661708	0.0152239	FALSE	nosig
ANO8	443.222	-0.16503	0.0991914	-1.66375	0.0961615	0.149687	FALSE	nosig
TUBE1	474.289	0.255077	0.102535	2.4877	0.0128572	0.0270441	FALSE	nosig
ARHGEF10L	4788.28	-0.0325952	0.0789663	-0.412773	0.679773	0.747296	FALSE	nosig
TXK	23.9703	0.063443	0.12373	0.512754	0.608123	0.684596	FALSE	nosig
WSCD2	3.9509	0.460786	0.200781	2.29497	0.021735	0.0424201	FALSE	nosig
KCNQ2	2.54039	0.462711	0.308718	1.49881	0.133922	0.198248	FALSE	nosig
TACR2	17.3218	0.136407	0.182873	0.745915	0.455719	0.543882	FALSE	nosig
ACTR6	720.364	-0.0455619	0.054098	-0.842211	0.39967	0.489158	FALSE	nosig
TIPIN	179.689	-0.373334	0.071728	-5.20486	1.94145e-07	1.61698e-06	FALSE	nosig
SRI	1128.49	-0.142708	0.10553	-1.35229	0.176283	0.250101	FALSE	nosig
EIF4G3	2036.46	-0.22479	0.0651207	-3.4519	0.000556653	0.00177503	FALSE	nosig
NUP37	400.053	-0.197695	0.0615921	-3.20974	0.00132853	0.00378495	FALSE	nosig
SEMA3A	61.8932	-0.822396	0.215159	-3.82228	0.000132224	0.000502456	FALSE	nosig
GTSE1	251.379	-1.28021	0.135107	-9.47558	2.65282e-21	1.22515e-18	TRUE	down
SEMA3C	112.405	-1.37234	0.226916	-6.04777	1.4686e-09	2.09267e-08	TRUE	down
TTC38	7974.05	0.698575	0.0905945	7.71102	1.24818e-14	7.74819e-13	FALSE	nosig
ACAT1	9972.42	0.854804	0.0957159	8.93064	4.23566e-19	9.86854e-17	FALSE	nosig
GRAMD4	3181.91	0.608141	0.13912	4.37133	1.23494e-05	6.36818e-05	FALSE	nosig
CELSR1	712.183	-0.299212	0.144151	-2.07568	0.0379235	0.0682873	FALSE	nosig
WNT8B	3.14683	-0.0409806	0.270558	-0.151467	0.879607	0.910306	FALSE	nosig
ZNF638	3052.04	0.0211222	0.037748	0.559559	0.57578	0.656299	FALSE	nosig
SLC25A40	526.241	-0.0651542	0.0639667	-1.01856	0.30841	0.396992	FALSE	nosig
TIMM21	780.522	0.104346	0.0518178	2.01372	0.0440391	0.0775389	FALSE	nosig
ADD2	24.203	-0.461664	0.174505	-2.64556	0.00815547	0.0182704	FALSE	nosig
FGF4	2.0281	-1.15443	0.640992	-1.80101	0.0717013	0.116875	FALSE	nosig
RASAL2	726.121	-0.179482	0.0973994	-1.84274	0.0653668	0.108071	FALSE	nosig
VPS9D1	721.149	0.342718	0.0787879	4.34988	1.36212e-05	6.93036e-05	FALSE	nosig
ZNF37A	555.54	-0.219687	0.0649229	-3.38382	0.000714861	0.00220165	FALSE	nosig
MARK3	1621.29	-0.107236	0.0443376	-2.41864	0.0155788	0.0319082	FALSE	nosig
SLC25A3	17837.4	0.265961	0.0561478	4.7368	2.17122e-06	1.38274e-05	FALSE	nosig
FNDC3B	3597.34	-0.499849	0.0738329	-6.77001	1.28776e-11	3.24052e-10	FALSE	nosig
FOSL2	2270.04	-0.113234	0.101157	-1.1194	0.262971	0.347862	FALSE	nosig
CACNG5	1.39006	-0.0106202	0.318704	-0.0333232	0.973417	0.979807	FALSE	nosig
CACNG4	145.097	0.0640803	0.319726	0.200423	0.84115	0.880705	FALSE	nosig
FRYL	867.498	-0.146046	0.0607144	-2.40546	0.0161523	0.0329099	FALSE	nosig
TMEM131	2141.49	-0.220118	0.0510232	-4.31408	1.60266e-05	7.99104e-05	FALSE	nosig
FSCN1	1635.61	-0.689586	0.125453	-5.49679	3.86773e-08	3.86681e-07	FALSE	nosig
ACTB	126204	-0.0599093	0.0594831	-1.00717	0.313855	0.402658	FALSE	nosig
MOCOS	1650.22	0.391276	0.094438	4.1432	3.42488e-05	0.000153914	FALSE	nosig
PLD1	1337.99	-0.20336	0.118318	-1.71877	0.0856566	0.135629	FALSE	nosig
ATP12A	3.72668	-0.95853	0.509696	-1.88059	0.0600275	0.100475	FALSE	nosig
WDR62	337.799	-0.876128	0.123054	-7.11985	1.08045e-12	3.69908e-11	FALSE	nosig
DLG1	1752.5	0.0384567	0.0546033	0.704293	0.48125	0.56804	FALSE	nosig
RAB7A	8915.89	0.018489	0.0371516	0.497665	0.61872	0.693914	FALSE	nosig
BCAP29	22.6686	0.203532	0.0857132	2.37457	0.0175695	0.0352805	FALSE	nosig
SEC31B	209.183	0.277535	0.109255	2.54024	0.0110777	0.0238091	FALSE	nosig
SART3	1311.08	-0.216988	0.0374876	-5.78826	7.11175e-09	8.60896e-08	FALSE	nosig
ARHGAP15	229.436	-0.431823	0.12104	-3.56761	0.000360253	0.00121421	FALSE	nosig
TUBA3D	19.217	0.147163	0.204075	0.721125	0.470832	0.558573	FALSE	nosig
PAX2	10.6597	1.72657	0.359626	4.80102	1.57858e-06	1.04155e-05	TRUE	up
EXOSC7	877.716	0.0463495	0.0656505	0.706004	0.480186	0.567156	FALSE	nosig
KIFAP3	1277.79	0.093433	0.0706299	1.32285	0.185884	0.26116	FALSE	nosig
MKRN2	955.476	-0.0378937	0.0520578	-0.727915	0.466666	0.554362	FALSE	nosig
MCM6	1491	-0.623105	0.0933853	-6.67241	2.51633e-11	5.78755e-10	FALSE	nosig
REXO2	899.514	0.133783	0.0633276	2.11256	0.0346387	0.0632744	FALSE	nosig
RBM7	610.484	0.0978371	0.0516454	1.8944	0.0581719	0.0979541	FALSE	nosig
RBMS2	448.778	-0.446553	0.095868	-4.658	3.19299e-06	1.93849e-05	FALSE	nosig
BAZ2A	2248.53	-0.395183	0.0649879	-6.08087	1.19533e-09	1.74201e-08	FALSE	nosig
PTPN23	2344.62	-0.246885	0.0492095	-5.01701	5.24817e-07	3.89864e-06	FALSE	nosig
MLH1	1169.58	0.0142911	0.0442396	0.323038	0.746667	0.803985	FALSE	nosig
UNG	1874.78	-0.0967651	0.0587913	-1.64591	0.0997823	0.154598	FALSE	nosig
FMO4	1190.7	0.879321	0.131052	6.70969	1.95034e-11	4.59778e-10	FALSE	nosig
KLHL20	643.805	0.0973098	0.0792502	1.22788	0.219492	0.299375	FALSE	nosig
RGS11	17.545	0.374596	0.194793	1.92304	0.0544747	0.0927824	FALSE	nosig
SLC46A1	1069.27	0.212128	0.0861716	2.46169	0.0138283	0.0288196	FALSE	nosig
PLXNA2	1249.56	-0.164352	0.0745691	-2.20402	0.0275232	0.0520466	FALSE	nosig
SPAG5	1181.6	-0.529758	0.111877	-4.73518	2.18861e-06	1.39282e-05	FALSE	nosig
ANKRD13A	1458.03	-0.109407	0.0599961	-1.82357	0.0682169	0.112101	FALSE	nosig
TPD52	2354.82	-0.231836	0.0951978	-2.43531	0.0148791	0.0306465	FALSE	nosig
ACACB	4042.33	0.129678	0.116455	1.11355	0.265472	0.350472	FALSE	nosig
TRAF4	2042.04	0.0398955	0.0660214	0.604282	0.545656	0.628223	FALSE	nosig
PAG1	997.469	-0.687383	0.12848	-5.35013	8.78918e-08	7.97561e-07	FALSE	nosig
GPATCH1	469.404	-0.0552175	0.0529865	-1.04211	0.297363	0.38487	FALSE	nosig
ICAM3	19.8868	-0.440864	0.152483	-2.89124	0.00383727	0.00948741	FALSE	nosig
NT5C2	457.44	-0.243748	0.113242	-2.15246	0.0313615	0.0581646	FALSE	nosig
MCAM	2630.87	-0.459792	0.0998736	-4.60374	4.14979e-06	2.4441e-05	FALSE	nosig
GPC4	389.687	-0.341504	0.22512	-1.51699	0.129269	0.192232	FALSE	nosig
MBNL3	7923.21	0.280771	0.147437	1.90434	0.0568654	0.0961151	FALSE	nosig
CAMSAP3	2040.65	0.117548	0.0886386	1.32614	0.184792	0.259769	FALSE	nosig
RAP1GAP	2485.03	-0.325528	0.155365	-2.09524	0.0361498	0.0655608	FALSE	nosig
XAB2	2677.45	0.219843	0.0635163	3.46121	0.000537761	0.00172399	FALSE	nosig
ARHGEF1	2973.35	-0.208581	0.0544368	-3.83161	0.000127305	0.000486755	FALSE	nosig
STXBP2	1174.27	0.0376372	0.092785	0.405639	0.685008	0.751946	FALSE	nosig
MAP2K7	1467.98	0.0811198	0.0508738	1.59453	0.110817	0.168479	FALSE	nosig
NMRK2	2.48693	0.609785	0.372949	1.63504	0.102042	0.157392	FALSE	nosig
DGKD	833.39	-0.256802	0.0639025	-4.01865	5.85315e-05	0.000245849	FALSE	nosig
CTTNBP2	124.637	0.715582	0.249263	2.87079	0.00409452	0.0100473	FALSE	nosig
ACTL6B	7.82487	0.554332	0.203765	2.72044	0.00651946	0.015041	FALSE	nosig
RARB	129.342	-0.298651	0.13229	-2.25755	0.0239737	0.0462013	FALSE	nosig
TOP2B	3246.77	-0.186483	0.0482162	-3.86765	0.000109889	0.00042708	FALSE	nosig
TM9SF3	7097.44	0.100823	0.0425891	2.36735	0.0179158	0.0358996	FALSE	nosig
NFKB2	3140.24	-0.115648	0.0799638	-1.44626	0.148106	0.216334	FALSE	nosig
UBE2T	428.622	-0.543898	0.10976	-4.95535	7.21998e-07	5.17899e-06	FALSE	nosig
PPP1R12B	934.379	-0.0495175	0.0830336	-0.596355	0.550938	0.633405	FALSE	nosig
DNAJC10	2258.31	-0.429606	0.0658256	-6.52642	6.73587e-11	1.4035e-09	FALSE	nosig
GTF3C1	2541.24	-0.0887173	0.0495872	-1.78912	0.0735959	0.119485	FALSE	nosig
IL4R	2948.85	-0.148638	0.0874717	-1.69927	0.0892689	0.14042	FALSE	nosig
USP33	1452.11	-0.189364	0.0542653	-3.48959	0.000483761	0.00157052	FALSE	nosig
PAK3	48.0735	0.295048	0.291992	1.01047	0.312272	0.400956	FALSE	nosig
CAPN6	115.745	-1.81008	0.345968	-5.23194	1.67741e-07	1.42148e-06	TRUE	down
DCX	13.7101	0.404238	0.262618	1.53926	0.12374	0.185146	FALSE	nosig
SNRPA	1907.95	-0.0927585	0.0814463	-1.13889	0.254748	0.338959	FALSE	nosig
SPAG6	3.84574	-0.491625	0.256451	-1.91704	0.0552333	0.0938427	FALSE	nosig
EXOSC5	1234.21	0.287786	0.0870479	3.30606	0.000946167	0.00280578	FALSE	nosig
DYNC1I2	1646.59	-0.105525	0.0656959	-1.60626	0.108216	0.165127	FALSE	nosig
APBB1IP	1104.85	-0.458575	0.139228	-3.2937	0.000988777	0.00292269	FALSE	nosig
LRCH4	246.643	0.0354855	0.092084	0.38536	0.699971	0.764954	FALSE	nosig
FAM76B	486.613	-0.104494	0.0765622	-1.36483	0.172308	0.245489	FALSE	nosig
SIRT6	775.17	-0.0255786	0.0755019	-0.338781	0.734775	0.79361	FALSE	nosig
TYR	1.18065	0.376166	0.715304	0.525883	0.59897	0.67667	FALSE	nosig
POLD3	510.097	-0.429231	0.0722654	-5.93964	2.85652e-09	3.80728e-08	FALSE	nosig
ACTN2	425.379	1.82223	0.283283	6.43253	1.25501e-10	2.40261e-09	TRUE	up
CAPZB	6585.44	-0.0230621	0.0507576	-0.454357	0.649572	0.721211	FALSE	nosig
GPR137B	680.512	-0.0391246	0.124467	-0.314336	0.753266	0.809073	FALSE	nosig
NAALAD2	68.7735	-0.290163	0.186895	-1.55255	0.120532	0.181161	FALSE	nosig
JADE1	1015.09	0.0301624	0.0766283	0.393619	0.693862	0.759805	FALSE	nosig
SLC25A43	828.282	0.0591439	0.079133	0.747399	0.454823	0.543063	FALSE	nosig
UBE2A	2084.11	0.142104	0.0558709	2.54343	0.0109769	0.0236263	FALSE	nosig
FGFR1	689.777	-0.956358	0.158255	-6.04313	1.51151e-09	2.14869e-08	FALSE	nosig
FKBP6	2.41669	0.0948463	0.233736	0.405783	0.684902	0.751875	FALSE	nosig
SMC1B	55.1558	-1.15142	0.236507	-4.86843	1.1249e-06	7.67909e-06	TRUE	down
FBLN1	2310.92	-0.874604	0.187859	-4.65564	3.2298e-06	1.95554e-05	FALSE	nosig
ITGA8	91.8069	-0.0301131	0.128181	-0.234928	0.814265	0.859947	FALSE	nosig
CST7	193.379	-0.206992	0.158065	-1.30953	0.190354	0.266211	FALSE	nosig
MAP2	1115.2	-0.128955	0.166691	-0.773616	0.439158	0.528155	FALSE	nosig
PIAS2	691.304	-0.125388	0.0498176	-2.51695	0.0118376	0.0251828	FALSE	nosig
AMPH	17.8996	-0.814419	0.197149	-4.13097	3.61233e-05	0.000161247	FALSE	nosig
ARAF	3556.13	0.274334	0.0634754	4.32189	1.54695e-05	7.74338e-05	FALSE	nosig
MCCC1	1709.19	0.423961	0.0841812	5.0363	4.74624e-07	3.57163e-06	FALSE	nosig
LAMP3	150.372	-0.483265	0.164675	-2.93466	0.00333911	0.00842646	FALSE	nosig
FAP	99.1705	-1.00503	0.198975	-5.05105	4.39389e-07	3.32825e-06	TRUE	down
NEBL	336.338	-0.819416	0.239967	-3.41471	0.000638507	0.00199631	FALSE	nosig
ACER3	546.606	-0.255678	0.0721487	-3.54377	0.000394445	0.00131433	FALSE	nosig
UBE2K	3515.95	0.0177692	0.0510303	0.348208	0.727684	0.787848	FALSE	nosig
PIK3C3	886.065	-0.0287704	0.0465291	-0.618331	0.536357	0.619738	FALSE	nosig
N4BP2	590.315	-0.196749	0.0965874	-2.037	0.0416497	0.0738993	FALSE	nosig
TIGAR	116.019	-0.0502888	0.0939625	-0.5352	0.592511	0.671071	FALSE	nosig
TULP3	584.532	-0.315848	0.0672046	-4.6998	2.60414e-06	1.61767e-05	FALSE	nosig
SYNJ2	1052.3	-0.72331	0.0915451	-7.90114	2.76362e-15	2.03379e-13	FALSE	nosig
ADCY2	2.71319	-0.47123	0.258483	-1.82306	0.0682941	0.112208	FALSE	nosig
PPP2R5C	3360.55	0.226281	0.0536331	4.21906	2.45322e-05	0.000115453	FALSE	nosig
RBFOX1	1.61181	-0.359567	0.256483	-1.40191	0.160941	0.231836	FALSE	nosig
GNB1	9384.61	-0.0744076	0.0485796	-1.53166	0.125605	0.187592	FALSE	nosig
HOXA9	5.09763	-0.563981	0.234137	-2.40876	0.0160068	0.032675	FALSE	nosig
EDN1	134.12	-0.476227	0.149722	-3.18074	0.00146897	0.00413165	FALSE	nosig
MLLT10	990.519	-0.194392	0.068507	-2.83755	0.00454609	0.0110078	FALSE	nosig
ZCWPW1	242.342	0.355527	0.106429	3.34052	0.000836224	0.00252429	FALSE	nosig
ADCYAP1R1	23.4169	-0.379695	0.212714	-1.785	0.0742613	0.120304	FALSE	nosig
FGF20	1.92901	-1.17853	0.346271	-3.40347	0.000665353	0.00206799	TRUE	down
P2RY10	64.6459	-0.630226	0.178062	-3.53935	0.000401112	0.00133431	FALSE	nosig
ITM2A	366.371	-0.903016	0.152534	-5.9201	3.21752e-09	4.24117e-08	FALSE	nosig
NRDC	5105.43	0.0187191	0.0492954	0.379734	0.704143	0.768389	FALSE	nosig
VDAC3	3201.75	0.142096	0.0786304	1.80713	0.0707416	0.115573	FALSE	nosig
PCM1	3005.38	0.0314864	0.0870036	0.361897	0.717429	0.77987	FALSE	nosig
TNRC6C	594.079	0.157081	0.0971479	1.61692	0.105895	0.162234	FALSE	nosig
CBFA2T2	879.932	-0.302933	0.066867	-4.53038	5.88763e-06	3.31838e-05	FALSE	nosig
BRINP1	12.6587	0.250883	0.272731	0.919889	0.357631	0.447192	FALSE	nosig
ITCH	2566.11	0.106693	0.0637259	1.67424	0.0940834	0.146924	FALSE	nosig
PKD2L2	1.96833	-0.324924	0.186127	-1.74571	0.080861	0.129141	FALSE	nosig
TP53INP2	3256.13	0.410673	0.0982083	4.18165	2.89398e-05	0.000133226	FALSE	nosig
SDF4	7539.51	0.214606	0.0591515	3.62808	0.000285534	0.000989468	FALSE	nosig
MYH7B	130.302	0.648422	0.161955	4.00373	6.23517e-05	0.000259956	FALSE	nosig
BPIFB2	319.888	0.376885	0.350476	1.07535	0.282217	0.368752	FALSE	nosig
TP73	145.294	-0.539242	0.172932	-3.11823	0.00181941	0.00497489	FALSE	nosig
TOLLIP	6763.45	0.328609	0.0597146	5.50299	3.73403e-08	3.75917e-07	FALSE	nosig
UBE2D4	724.888	0.444865	0.0748948	5.93987	2.85241e-09	3.80728e-08	FALSE	nosig
CLUL1	5.60098	0.0453462	0.217341	0.208641	0.834729	0.876091	FALSE	nosig
RUNX1T1	63.9588	0.0314613	0.142114	0.221381	0.824796	0.868206	FALSE	nosig
CDH17	39.6678	-1.67169	0.328441	-5.08978	3.58473e-07	2.78278e-06	TRUE	down
THOC1	697.902	-0.182273	0.0603737	-3.01908	0.00253546	0.00662484	FALSE	nosig
FKBP7	262.25	0.00486645	0.0826757	0.0588619	0.953062	0.964405	FALSE	nosig
OSBPL6	248.323	-0.3446	0.13864	-2.48557	0.0129343	0.0271744	FALSE	nosig
SLC1A3	369.406	-0.335104	0.1481	-2.26269	0.0236548	0.0456751	FALSE	nosig
XRCC5	9071.68	-0.0132783	0.0429126	-0.309428	0.756996	0.811843	FALSE	nosig
LXN	149.562	-0.523206	0.136721	-3.82682	0.000129812	0.000495389	FALSE	nosig
SP140	121.407	-0.656497	0.164028	-4.00234	6.27187e-05	0.000261222	FALSE	nosig
MKNK1	742.491	-0.147701	0.0454182	-3.25202	0.00114589	0.00332697	FALSE	nosig
TNS1	4254.41	-0.162748	0.0876981	-1.85577	0.0634864	0.105477	FALSE	nosig
REXO1	841.137	-0.00824955	0.0713193	-0.115671	0.907914	0.930936	FALSE	nosig
SAR1A	4167.74	0.153404	0.044094	3.47902	0.000503256	0.00162381	FALSE	nosig
CDC14A	128.942	-0.468631	0.1051	-4.45892	8.2375e-06	4.45704e-05	FALSE	nosig
RAPGEF3	274.574	0.187136	0.101429	1.845	0.0650374	0.107658	FALSE	nosig
CEACAM1	3144.23	0.302644	0.10833	2.79373	0.00521032	0.0123743	FALSE	nosig
SENP1	421.103	-0.371976	0.0506459	-7.34464	2.06312e-13	8.58756e-12	FALSE	nosig
DUSP13	9.61521	-1.85114	0.30033	-6.16368	7.10717e-10	1.0907e-08	TRUE	down
CIC	2752.81	-0.228472	0.0560608	-4.07543	4.59301e-05	0.00019919	FALSE	nosig
LIPE	98.2476	0.157078	0.142848	1.09962	0.271497	0.357127	FALSE	nosig
FDFT1	5298	0.0252036	0.0973413	0.25892	0.795697	0.844364	FALSE	nosig
PAFAH1B3	691.626	-0.633144	0.154448	-4.0994	4.14224e-05	0.000181736	FALSE	nosig
OPHN1	88.6701	-0.185333	0.132353	-1.40029	0.161426	0.232395	FALSE	nosig
AFM	7301.77	0.817273	0.184052	4.44044	8.97768e-06	4.80775e-05	FALSE	nosig
KIF22	1003.56	-0.219664	0.0793865	-2.76702	0.00565721	0.013298	FALSE	nosig
SCGN	700.404	0.0816887	0.242918	0.336281	0.736659	0.795262	FALSE	nosig
CARMIL1	397.828	-0.493109	0.134895	-3.6555	0.00025668	0.000901494	FALSE	nosig
PGM1	7169.81	0.556012	0.0869921	6.39152	1.64241e-10	3.03761e-09	FALSE	nosig
DDX1	3778.17	0.108482	0.0438923	2.47156	0.0134526	0.0281512	FALSE	nosig
DNM2	4740.71	-0.0845401	0.0536149	-1.5768	0.114841	0.173743	FALSE	nosig
EPB41L2	1322.36	-0.694023	0.0921838	-7.52868	5.12542e-14	2.56891e-12	FALSE	nosig
RIMS1	1.75347	-0.288688	0.259625	-1.11194	0.266164	0.351127	FALSE	nosig
MOXD1	219.469	-0.824032	0.21366	-3.85674	0.00011491	0.000444381	FALSE	nosig
STX7	1313.15	-0.339584	0.0638385	-5.31943	1.04094e-07	9.24582e-07	FALSE	nosig
RABL2B	299.546	-0.150577	0.0589733	-2.55331	0.0106706	0.0230583	FALSE	nosig
KEAP1	3808.76	0.225098	0.0588835	3.82277	0.00013196	0.000501722	FALSE	nosig
DDX43	16.493	-0.671409	0.246659	-2.72201	0.00648864	0.0149815	FALSE	nosig
PTPRH	1836.92	0.583702	0.158345	3.68627	0.000227562	0.000808728	FALSE	nosig
DCT	11.9576	0.449146	0.235299	1.90883	0.0562842	0.0953123	FALSE	nosig
SLC35C2	2904.39	0.122917	0.0533546	2.30377	0.0212357	0.0415315	FALSE	nosig
CRYBG3	159.679	-0.385591	0.169689	-2.27234	0.0230661	0.0446731	FALSE	nosig
EPHA6	9.36138	-1.05933	0.448344	-2.36275	0.0181398	0.0362957	TRUE	down
SCTR	125.149	-1.32611	0.220693	-6.00883	1.86862e-09	2.6088e-08	TRUE	down
RFX3	161.238	-0.730704	0.0771459	-9.47172	2.75282e-21	1.23464e-18	FALSE	nosig
RIF1	1306.19	-0.30342	0.058633	-5.1749	2.28032e-07	1.86203e-06	FALSE	nosig
RAB21	2200.65	0.0976876	0.0404674	2.41398	0.0157793	0.032271	FALSE	nosig
SLC4A4	1302.86	0.446951	0.176183	2.53686	0.0111853	0.0240201	FALSE	nosig
SMARCA2	2650.11	0.126039	0.0956388	1.31787	0.187548	0.263066	FALSE	nosig
RDH8	7.60316	-0.0914074	0.37238	-0.245468	0.806094	0.852999	FALSE	nosig
SESN1	929.163	0.201003	0.0852879	2.35676	0.0184353	0.0367967	FALSE	nosig
MID2	662.803	0.168039	0.104283	1.61137	0.107098	0.163741	FALSE	nosig
COL5A3	2833.45	0.307422	0.161735	1.90078	0.0573309	0.0967104	FALSE	nosig
SRCAP	80.5554	-0.125548	0.0761277	-1.64918	0.0991117	0.153719	FALSE	nosig
PUM3	796.865	-0.317835	0.0721013	-4.40817	1.04249e-05	5.48112e-05	FALSE	nosig
CPB2	23420	0.89693	0.123759	7.24736	4.24959e-13	1.62554e-11	FALSE	nosig
CHRNA3	6.5889	-0.113323	0.294588	-0.384682	0.700473	0.765409	FALSE	nosig
KCNN2	66.7767	1.65102	0.222713	7.41323	1.23263e-13	5.51456e-12	TRUE	up
CNOT4	758.072	0.131851	0.04229	3.11777	0.00182222	0.00498182	FALSE	nosig
PSEN1	2268.99	0.0911731	0.0460951	1.97794	0.047936	0.0831533	FALSE	nosig
CPOX	784.115	0.012606	0.065006	0.193921	0.846238	0.884703	FALSE	nosig
CLDND1	1150.27	-0.044346	0.0454975	-0.974693	0.329713	0.418705	FALSE	nosig
MOK	163.588	-0.236594	0.090518	-2.61378	0.00895475	0.0197818	FALSE	nosig
HSP90AA1	35453.6	0.00602447	0.0683967	0.0880812	0.929812	0.947398	FALSE	nosig
RBL1	268.735	-0.779725	0.0915727	-8.51482	1.66844e-17	2.45342e-15	FALSE	nosig
DLGAP4	2123.54	-0.234202	0.0610634	-3.83539	0.000125364	0.000479946	FALSE	nosig
IGSF9B	22.2767	-0.571933	0.176916	-3.2328	0.00122582	0.00352819	FALSE	nosig
CFHR2	16806.2	0.965979	0.160358	6.02387	1.70291e-09	2.40174e-08	FALSE	nosig
NDC80	379.078	-0.85185	0.12202	-6.98121	2.92653e-12	8.73575e-11	FALSE	nosig
AP4E1	397.44	-0.136521	0.0525209	-2.59936	0.00933971	0.020533	FALSE	nosig
RSBN1	423.051	-0.169325	0.057761	-2.93149	0.00337344	0.00849874	FALSE	nosig
MAGI3	545.501	-0.0267296	0.0862721	-0.309829	0.756691	0.811661	FALSE	nosig
CXCL2	1740.69	0.385608	0.175439	2.19796	0.0279518	0.0527848	FALSE	nosig
AFP	23077.1	-1.21487	0.349187	-3.47914	0.000503023	0.00162354	TRUE	down
COL4A4	194.296	-0.268758	0.173511	-1.54894	0.121395	0.18223	FALSE	nosig
TCF7	953.999	0.383054	0.149051	2.56995	0.0101712	0.0220989	FALSE	nosig
OSTM1	1098.63	-0.38059	0.0799979	-4.75751	1.96e-06	1.26075e-05	FALSE	nosig
CDH7	2.1381	-0.474853	0.370063	-1.28317	0.199433	0.276623	FALSE	nosig
IMPG2	10.3439	-0.470386	0.120176	-3.91413	9.07324e-05	0.000361318	FALSE	nosig
PCNP	2707.54	-0.130494	0.0381188	-3.42335	0.000618544	0.00194168	FALSE	nosig
EXD2	542.556	-0.12876	0.0604211	-2.13104	0.0330856	0.0608713	FALSE	nosig
ARG2	149.299	0.891003	0.186379	4.78059	1.74777e-06	1.13834e-05	FALSE	nosig
MEF2C	559.45	-0.0111071	0.0890161	-0.124776	0.900701	0.925886	FALSE	nosig
PTPRC	763.409	-0.844292	0.150458	-5.61149	2.00591e-08	2.1497e-07	FALSE	nosig
CACNA1S	4.5772	0.270033	0.202161	1.33573	0.181637	0.256197	FALSE	nosig
PKP1	21.4756	-0.154766	0.249417	-0.620509	0.534923	0.618491	FALSE	nosig
UBA5	1720.77	0.198813	0.0440077	4.51768	6.252e-06	3.49956e-05	FALSE	nosig
STK17B	454.666	-0.497976	0.119313	-4.17369	2.99709e-05	0.000137338	FALSE	nosig
CDC14B	1529.97	0.678104	0.114887	5.90236	3.5834e-09	4.67196e-08	FALSE	nosig
ZNF510	259.822	-0.111283	0.0782194	-1.42271	0.154821	0.224643	FALSE	nosig
LRP2	119.753	-0.818121	0.318995	-2.56468	0.010327	0.0224103	FALSE	nosig
ZNF506	299.399	-0.508772	0.114721	-4.43486	9.21316e-06	4.91624e-05	FALSE	nosig
JMJD4	442.313	0.239766	0.0829187	2.89158	0.00383311	0.00947843	FALSE	nosig
DUSP12	492.793	-0.102087	0.0608616	-1.67737	0.0934703	0.146107	FALSE	nosig
AACS	745.912	-0.356876	0.0941549	-3.79031	0.00015046	0.000562463	FALSE	nosig
DELE1	2841.23	0.229033	0.0554473	4.13065	3.61734e-05	0.000161391	FALSE	nosig
SLC13A1	1.18771	0.326851	0.513368	0.63668	0.524334	0.608365	FALSE	nosig
CADPS2	1024.48	-0.177112	0.0949222	-1.86586	0.0620608	0.103415	FALSE	nosig
PCDHB4	39.558	-0.0293487	0.158574	-0.185079	0.853167	0.889718	FALSE	nosig
PCDHA6	7.23573	-0.305824	0.360172	-0.849106	0.395823	0.485476	FALSE	nosig
PCDHGA2	125.04	-0.125594	0.21683	-0.579226	0.562437	0.643749	FALSE	nosig
HSPB11	971.06	0.00817827	0.0684423	0.119492	0.904886	0.928911	FALSE	nosig
PHLPP1	1541.29	0.357917	0.086567	4.13457	3.55624e-05	0.000159099	FALSE	nosig
ATP8B1	1685.9	-0.214642	0.0943085	-2.27595	0.0228488	0.0443297	FALSE	nosig
IL12RB2	64.4357	0.508022	0.179603	2.82858	0.00467551	0.0112695	FALSE	nosig
SMARCD3	330.416	-0.233697	0.158645	-1.47308	0.140729	0.206991	FALSE	nosig
WDR70	912.636	0.11413	0.0536218	2.12842	0.0333024	0.0611822	FALSE	nosig
FYB1	382.181	-0.840963	0.140088	-6.0031	1.93585e-09	2.68802e-08	FALSE	nosig
MPP4	1.45917	-0.393606	0.194185	-2.02697	0.0426656	0.0754556	FALSE	nosig
STRADB	1972.11	0.289705	0.0626762	4.62225	3.796e-06	2.25797e-05	FALSE	nosig
BZW1	3963.59	0.102933	0.0562413	1.8302	0.0672204	0.110706	FALSE	nosig
PGR	36.0223	0.136211	0.234172	0.581673	0.560787	0.642311	FALSE	nosig
C1QTNF3	660.2	1.80973	0.223552	8.09533	5.71076e-16	4.90197e-14	TRUE	up
ME2	993.793	-0.305777	0.0710904	-4.30124	1.69848e-05	8.40571e-05	FALSE	nosig
C5orf22	820.784	-0.0737632	0.0522755	-1.41105	0.15823	0.228647	FALSE	nosig
CCNT2	1005.78	-0.152877	0.0606155	-2.52208	0.0116664	0.0248894	FALSE	nosig
FAM135A	311.643	-0.342372	0.0908264	-3.76952	0.000163564	0.000605642	FALSE	nosig
COL19A1	4.25839	-1.32564	0.258894	-5.12039	3.04907e-07	2.41183e-06	TRUE	down
EPB41L3	251.037	-0.47821	0.142605	-3.35338	0.000798319	0.00242332	FALSE	nosig
COBLL1	3541.17	0.727295	0.110884	6.55906	5.41465e-11	1.15827e-09	FALSE	nosig
DLG3	337.857	-0.386137	0.173675	-2.22333	0.0261935	0.0499056	FALSE	nosig
KCNK2	16.5514	-2.16529	0.417033	-5.19214	2.07889e-07	1.71788e-06	TRUE	down
SERTAD4	33.2671	-0.350099	0.213967	-1.63623	0.101792	0.157075	FALSE	nosig
TRAF5	336.319	-0.714622	0.102882	-6.94607	3.75613e-12	1.08861e-10	FALSE	nosig
MRPL22	1352.32	0.283658	0.0687137	4.12811	3.65754e-05	0.000162941	FALSE	nosig
GEMIN5	793.04	-0.167203	0.0510047	-3.27818	0.00104478	0.00306413	FALSE	nosig
OPRK1	2.17653	1.46297	0.476441	3.07061	0.0021362	0.00570459	TRUE	up
NFE2L1	12301.5	0.213266	0.0775944	2.74847	0.00598738	0.0139716	FALSE	nosig
SEMA5B	223.077	-0.54123	0.119172	-4.54157	5.58356e-06	3.1679e-05	FALSE	nosig
GSK3B	1801.58	0.00973545	0.0442314	0.220102	0.825791	0.86905	FALSE	nosig
ITGB5	7454.09	-0.11755	0.0721262	-1.62978	0.103149	0.158799	FALSE	nosig
ERC1	1216.1	-0.154526	0.0634853	-2.43404	0.0149315	0.0307333	FALSE	nosig
XPO1	4006.66	-0.124853	0.0432217	-2.88867	0.00386873	0.0095507	FALSE	nosig
RNF13	1973.12	0.071287	0.0521232	1.36766	0.171417	0.244415	FALSE	nosig
TRPM3	53.085	1.47954	0.226188	6.54119	6.10305e-11	1.28357e-09	TRUE	up
PALB2	362.476	-0.204164	0.0585264	-3.48841	0.000485899	0.00157717	FALSE	nosig
DOP1A	322.827	-0.296444	0.0926442	-3.19981	0.00137517	0.00389918	FALSE	nosig
LYRM2	1049.83	-0.0993441	0.0548522	-1.81112	0.0701218	0.114748	FALSE	nosig
BCKDHB	1340.22	0.56838	0.104799	5.42352	5.84369e-08	5.541e-07	FALSE	nosig
KAT6A	1007.64	-0.246551	0.0766229	-3.21771	0.00129218	0.00369253	FALSE	nosig
TUT7	1692.06	0.388266	0.09443	4.11167	3.928e-05	0.000173696	FALSE	nosig
ULK2	315.982	-0.0640716	0.142157	-0.450709	0.652199	0.723411	FALSE	nosig
GRHL2	32.9628	-1.26917	0.305289	-4.15728	3.22061e-05	0.000146162	TRUE	down
TNPO1	2749.62	-0.126052	0.0506798	-2.48723	0.0128744	0.0270738	FALSE	nosig
PLOD1	11602.9	-0.121973	0.0850206	-1.43463	0.151393	0.220438	FALSE	nosig
P2RX5	39.8223	-0.385578	0.210011	-1.83599	0.0663589	0.10952	FALSE	nosig
ITGAE	378.349	0.17566	0.112463	1.56193	0.118304	0.17829	FALSE	nosig
DIS3	1159.09	0.138933	0.0581825	2.38788	0.016946	0.0342548	FALSE	nosig
PIBF1	417.592	0.0676282	0.0661263	1.02271	0.306443	0.394999	FALSE	nosig
TDRD3	573.183	0.404078	0.0596866	6.76999	1.2879e-11	3.24052e-10	FALSE	nosig
NUFIP1	258.961	0.0535254	0.0607442	0.881161	0.378231	0.467737	FALSE	nosig
PDS5B	881.291	-0.0633162	0.0584466	-1.08332	0.278667	0.364805	FALSE	nosig
OXCT1	251.014	-0.34537	0.201445	-1.71446	0.0864445	0.13672	FALSE	nosig
RRAGB	320.127	0.120872	0.0675852	1.78843	0.073706	0.119588	FALSE	nosig
EPYC	0.592274	-1.30612	0.318728	-4.0979	4.16911e-05	0.000182691	TRUE	down
CYLD	1324.02	0.0684001	0.0613469	1.11497	0.264862	0.349796	FALSE	nosig
SLC27A5	18481.3	1.56172	0.177505	8.79817	1.39067e-18	2.901e-16	TRUE	up
ZNF324	273.561	0.147914	0.0595578	2.48354	0.0130085	0.0273141	FALSE	nosig
ZNF671	153.143	0.192425	0.118286	1.62678	0.103784	0.159599	FALSE	nosig
ZNF416	129.571	0.0460017	0.0751007	0.612533	0.540185	0.62333	FALSE	nosig
ZNF586	170.699	-0.200007	0.0698409	-2.86375	0.00418664	0.0102453	FALSE	nosig
ZNF446	139.633	0.0745939	0.0527905	1.41302	0.15765	0.228011	FALSE	nosig
ZNF264	631.287	-0.0837745	0.0702078	-1.19324	0.232777	0.314483	FALSE	nosig
RPS5	24619.8	0.252989	0.102594	2.46593	0.0136657	0.0285438	FALSE	nosig
FAT1	6091.25	0.00636378	0.124945	0.0509327	0.959379	0.969428	FALSE	nosig
YTHDC1	1788.23	-0.0950181	0.0402509	-2.36064	0.0182433	0.0364589	FALSE	nosig
CHMP2B	1438.48	-0.0919421	0.0522248	-1.76051	0.0783222	0.125736	FALSE	nosig
SMAP2	3774.03	0.10439	0.0585216	1.78378	0.0744592	0.12057	FALSE	nosig
PPIE	1449.06	0.0184227	0.0602397	0.305823	0.759739	0.814283	FALSE	nosig
ZMPSTE24	2849.46	0.0016501	0.0524717	0.0314474	0.974913	0.980795	FALSE	nosig
STARD7	5899.24	0.168188	0.0433372	3.88092	0.000104063	0.000407528	FALSE	nosig
NOA1	643.131	0.00104834	0.0583813	0.0179568	0.985673	0.988704	FALSE	nosig
REST	908.97	-0.188057	0.0538111	-3.49477	0.000474466	0.00154397	FALSE	nosig
HAL	6186.58	0.256271	0.224447	1.14179	0.253543	0.337781	FALSE	nosig
SSH1	1310.63	-0.197293	0.0568763	-3.4688	0.000522782	0.00167969	FALSE	nosig
GSTP1	1753.03	-0.563765	0.16544	-3.40767	0.000655204	0.00204033	FALSE	nosig
APLP2	26503.4	0.0479844	0.0646329	0.742415	0.457836	0.54568	FALSE	nosig
FAM234B	218.673	0.12275	0.0878251	1.39767	0.162213	0.233349	FALSE	nosig
SLCO1A2	295.9	0.569714	0.187107	3.04486	0.00232791	0.00615151	FALSE	nosig
WBP11	2545.39	0.0178762	0.0487136	0.366966	0.713644	0.776629	FALSE	nosig
EIF3I	7427.67	0.125657	0.0674966	1.86168	0.0626476	0.104245	FALSE	nosig
NKAIN1	6.40501	-0.87164	0.284349	-3.06539	0.00217387	0.00579568	FALSE	nosig
COL16A1	480.284	-0.908104	0.182647	-4.9719	6.63011e-07	4.79613e-06	FALSE	nosig
TXLNA	3476.97	-0.154611	0.057176	-2.70413	0.00684832	0.0156868	FALSE	nosig
APOB	216423	0.360804	0.115283	3.12973	0.00174968	0.0048062	FALSE	nosig
NCOA1	1463.49	0.0202998	0.0576653	0.352027	0.724818	0.785789	FALSE	nosig
AGBL5	952.38	-0.0274602	0.0734842	-0.373689	0.708636	0.772072	FALSE	nosig
EFR3B	33.7106	-0.494232	0.116877	-4.22866	2.35087e-05	0.000111308	FALSE	nosig
KIF3C	193.639	-0.968211	0.147651	-6.55744	5.47391e-11	1.16907e-09	FALSE	nosig
RAB10	4652.13	-0.103015	0.0560153	-1.83905	0.0659078	0.10887	FALSE	nosig
GCKR	2342.07	0.370054	0.140391	2.63588	0.008392	0.0187113	FALSE	nosig
HADHA	14249.7	0.354301	0.0566982	6.24889	4.13371e-10	6.80356e-09	FALSE	nosig
MAPRE3	826.534	0.186065	0.0848954	2.1917	0.0284012	0.0535375	FALSE	nosig
CAD	1589.58	-0.395472	0.0734717	-5.38264	7.34007e-08	6.79118e-07	FALSE	nosig
CD59	8876.18	0.134422	0.0786501	1.70911	0.0874302	0.137999	FALSE	nosig
CD82	1790.88	0.198906	0.0900646	2.20848	0.027211	0.0515596	FALSE	nosig
BCORL1	625.397	-0.407353	0.0972796	-4.18745	2.8211e-05	0.000130439	FALSE	nosig
ATRX	1380.53	-0.0922782	0.0674573	-1.36795	0.171328	0.244307	FALSE	nosig
AK6	661.102	0.163414	0.0606317	2.69518	0.00703496	0.0160508	FALSE	nosig
FCN1	162.064	-0.151671	0.154787	-0.979869	0.327151	0.416158	FALSE	nosig
MYNN	462.455	0.0420894	0.0423811	0.993117	0.320653	0.409578	FALSE	nosig
MECOM	308.066	-0.792231	0.125651	-6.305	2.88199e-10	5.02458e-09	FALSE	nosig
SCAMP1	1183.73	0.113187	0.0631456	1.79247	0.073057	0.11875	FALSE	nosig
PREP	1078.36	-0.036556	0.0575077	-0.635671	0.524991	0.608734	FALSE	nosig
HACE1	175.141	-0.522033	0.0948485	-5.50386	3.71575e-08	3.74497e-07	FALSE	nosig
SEH1L	1136.21	-0.0825072	0.0472718	-1.74538	0.0809188	0.129209	FALSE	nosig
WDR47	201.946	-0.268309	0.0708049	-3.78941	0.000151008	0.000564392	FALSE	nosig
WDFY1	975.744	-0.0612374	0.0521554	-1.17413	0.240342	0.322831	FALSE	nosig
OVGP1	404.664	0.18267	0.153983	1.1863	0.235504	0.317641	FALSE	nosig
SLC25A24	276.751	-0.956085	0.153349	-6.23468	4.52689e-10	7.36955e-09	FALSE	nosig
MAP3K4	738.897	-0.244502	0.0565375	-4.32459	1.52814e-05	7.67278e-05	FALSE	nosig
PILRA	164.741	-0.412875	0.107221	-3.85068	0.000117789	0.000453852	FALSE	nosig
IGSF9	840.475	-0.0147538	0.226485	-0.0651424	0.948061	0.96097	FALSE	nosig
ABCB1	2843.95	0.22127	0.159638	1.38607	0.165724	0.237544	FALSE	nosig
ZNF213	336.77	-0.35676	0.0889635	-4.01018	6.06721e-05	0.000253779	FALSE	nosig
AKR1B1	1304.61	-0.512441	0.165513	-3.09607	0.00196102	0.0053023	FALSE	nosig
CPNE3	3920.4	0.110994	0.0691537	1.60503	0.108487	0.165442	FALSE	nosig
RRN3	1505.16	0.18476	0.0606297	3.04736	0.00230863	0.00610416	FALSE	nosig
CTTN	6547.4	-0.218823	0.0616621	-3.54875	0.000387063	0.00129237	FALSE	nosig
WNT11	181.124	0.553174	0.206628	2.67715	0.00742517	0.0168022	FALSE	nosig
MTIF2	1870.06	0.257038	0.0446497	5.75677	8.57393e-09	1.0165e-07	FALSE	nosig
DDHD2	613.897	-0.165768	0.080995	-2.04665	0.0406929	0.0725211	FALSE	nosig
TTC39A	589.488	-0.591746	0.191859	-3.08427	0.0020405	0.00548907	FALSE	nosig
EPS15	1981.09	-0.0743483	0.0481496	-1.54411	0.122561	0.183719	FALSE	nosig
ORC1	190.779	-0.933771	0.126336	-7.39116	1.45557e-13	6.35352e-12	FALSE	nosig
MGST2	5288.5	0.504011	0.0899925	5.60058	2.13632e-08	2.27722e-07	FALSE	nosig
CHERP	1073.19	-0.0289868	0.0828074	-0.350051	0.7263	0.786683	FALSE	nosig
ATG16L1	1038.23	0.0546873	0.0410877	1.33099	0.183192	0.257923	FALSE	nosig
USP40	1891.35	0.123901	0.0551835	2.24526	0.0247515	0.0475064	FALSE	nosig
POMGNT1	3066.63	0.0449208	0.0600301	0.748305	0.454276	0.542555	FALSE	nosig
RAD54L	79.8537	-1.30744	0.146801	-8.90621	5.28062e-19	1.19917e-16	TRUE	down
MAST2	1405.38	-0.413897	0.0658323	-6.28714	3.23364e-10	5.54073e-09	FALSE	nosig
DNAJA1	9292.53	0.224181	0.0672488	3.3336	0.000857292	0.00257878	FALSE	nosig
B4GALT1	7332.59	-0.0983951	0.0673968	-1.45994	0.144307	0.21151	FALSE	nosig
CHMP5	2093	0.058771	0.0496313	1.18415	0.236353	0.31857	FALSE	nosig
NFX1	1924.14	0.0490237	0.0518298	0.945859	0.34422	0.433021	FALSE	nosig
AQP6	70.1636	3.21643	0.318425	10.1011	5.46443e-24	5.76658e-21	TRUE	up
DIMT1	238.232	-0.0887991	0.0874525	-1.0154	0.309916	0.398559	FALSE	nosig
IPO11	618.2	0.0928216	0.0430706	2.1551	0.0311539	0.0578632	FALSE	nosig
FOLH1	595.325	0.68778	0.14402	4.77557	1.79195e-06	1.1635e-05	FALSE	nosig
EIF2AK1	8224.4	0.159917	0.0457758	3.49348	0.00047676	0.00155031	FALSE	nosig
NME8	6.09267	-0.350441	0.17622	-1.98865	0.0467397	0.0814137	FALSE	nosig
EPDR1	1034.25	-0.0862866	0.123461	-0.698899	0.484615	0.571072	FALSE	nosig
SNX10	1431.56	-0.0883749	0.124903	-0.707546	0.479227	0.566319	FALSE	nosig
SEPHS1	2521.42	-0.0210659	0.0467656	-0.450456	0.652381	0.723479	FALSE	nosig
MRPL28	3421.85	0.373496	0.0896105	4.168	3.07288e-05	0.000140345	FALSE	nosig
HBQ1	1.34473	0.252631	0.391652	0.645041	0.518901	0.603506	FALSE	nosig
ITPKC	1478.19	0.00231366	0.0706963	0.0327268	0.973892	0.980176	FALSE	nosig
CEACAM6	25.7033	-1.54614	0.400573	-3.85983	0.000113466	0.00043927	TRUE	down
FAT2	10.8979	-0.60212	0.176793	-3.40578	0.00065975	0.00205242	FALSE	nosig
RBM22	1627.41	0.0572742	0.0469892	1.21888	0.22289	0.302996	FALSE	nosig
TMED2	12642.8	0.0107006	0.0472161	0.22663	0.820711	0.864871	FALSE	nosig
ERO1B	1995.04	0.155959	0.120539	1.29385	0.195718	0.272502	FALSE	nosig
ZFAND6	2809.75	0.043417	0.0430513	1.0085	0.313216	0.401996	FALSE	nosig
HSD17B2	4043.76	0.454738	0.154999	2.9338	0.00334835	0.00844621	FALSE	nosig
TXLNG	624.224	-0.115175	0.0683376	-1.68538	0.0919152	0.144001	FALSE	nosig
PPEF1	8.70239	-0.134903	0.191783	-0.703414	0.481798	0.568499	FALSE	nosig
LAT2	324.007	-0.261889	0.115731	-2.26291	0.0236413	0.0456588	FALSE	nosig
HUWE1	6284.64	-0.0312029	0.0467648	-0.66723	0.504625	0.589886	FALSE	nosig
ZW10	677.34	-0.0272784	0.0447264	-0.609895	0.541932	0.624868	FALSE	nosig
ALG9	340.198	0.169113	0.0740779	2.28291	0.0224355	0.0436306	FALSE	nosig
MYBPC2	4.66496	-0.48648	0.223785	-2.17387	0.0297149	0.0555761	FALSE	nosig
NOX4	68.7738	-0.0877456	0.124284	-0.706007	0.480184	0.567156	FALSE	nosig
ACOX3	1096.55	0.199964	0.0732232	2.73088	0.00631653	0.014636	FALSE	nosig
MTMR2	527.634	-0.567568	0.0777946	-7.29572	2.97057e-13	1.17903e-11	FALSE	nosig
PPP1R15A	1734.29	-0.103173	0.0908692	-1.13541	0.256205	0.340368	FALSE	nosig
HSD17B14	1699.96	0.380682	0.191274	1.99024	0.0465642	0.0811583	FALSE	nosig
TRIP6	3426.07	0.113874	0.104074	1.09416	0.273883	0.359644	FALSE	nosig
ACHE	322.899	-0.0492629	0.21358	-0.230653	0.817584	0.862589	FALSE	nosig
FTL	550690	0.192885	0.126168	1.52879	0.126315	0.188512	FALSE	nosig
SRRT	3537.71	-0.154802	0.0461535	-3.35406	0.000796347	0.00241898	FALSE	nosig
BAX	2606.2	0.0049878	0.0830353	0.0600685	0.952101	0.963867	FALSE	nosig
NLK	962.223	-0.120256	0.0500224	-2.40405	0.0162147	0.0329958	FALSE	nosig
PIGS	957.161	-0.477067	0.0749237	-6.36737	1.92292e-10	3.47754e-09	FALSE	nosig
ADAMTS2	821.912	-0.382632	0.168776	-2.2671	0.0233844	0.0452308	FALSE	nosig
TMPRSS11E	1.01255	0.371421	0.357881	1.03783	0.299347	0.387131	FALSE	nosig
ATXN7L3	2000.98	-0.243231	0.0586125	-4.14982	3.32733e-05	0.00015032	FALSE	nosig
PGS1	557.34	-0.312185	0.0492732	-6.33581	2.361e-10	4.18956e-09	FALSE	nosig
PSMC5	5861.46	0.259955	0.0819776	3.17105	0.0015189	0.0042517	FALSE	nosig
UIMC1	645.704	-0.0859375	0.0450815	-1.90627	0.0566152	0.0957643	FALSE	nosig
CETP	274.285	0.700414	0.1506	4.65083	3.30601e-06	1.99898e-05	FALSE	nosig
MMP2	1759.48	-1.00852	0.184	-5.48107	4.22759e-08	4.18098e-07	TRUE	down
MT3	33.3206	1.57101	0.363332	4.32389	1.53305e-05	7.6897e-05	TRUE	up
LPCAT2	417.061	-0.104709	0.150021	-0.697959	0.485203	0.5716	FALSE	nosig
GNAO1	418.362	0.832422	0.216839	3.8389	0.000123586	0.000473849	FALSE	nosig
OGFOD1	947.064	0.0866699	0.0511056	1.6959	0.0899048	0.141234	FALSE	nosig
SH3BP2	1856.38	0.148241	0.0877217	1.6899	0.0910474	0.142804	FALSE	nosig
NOP14	1051.22	0.0924469	0.0517258	1.78725	0.0738972	0.119855	FALSE	nosig
ADD1	6455.8	0.041318	0.0495347	0.834122	0.404212	0.493438	FALSE	nosig
L2HGDH	451.569	0.283846	0.0853838	3.32436	0.000886216	0.00265421	FALSE	nosig
TXNDC16	477.016	0.0296338	0.0852402	0.347651	0.728102	0.788094	FALSE	nosig
RTRAF	3588.18	0.182579	0.0574082	3.18036	0.00147094	0.00413549	FALSE	nosig
NID2	233.474	-0.533652	0.154263	-3.45936	0.000541458	0.00173336	FALSE	nosig
GMCL1	947.674	-0.135114	0.0690191	-1.95764	0.0502729	0.0866124	FALSE	nosig
SF3B2	7538.6	0.00586642	0.037897	0.154799	0.87698	0.908149	FALSE	nosig
KLHL42	638.168	-0.344042	0.0723716	-4.75383	1.99599e-06	1.2801e-05	FALSE	nosig
GNAS	28238.9	0.0167295	0.0818655	0.204354	0.838077	0.878433	FALSE	nosig
DNM1L	1569.24	-0.195504	0.0517063	-3.78104	0.000156173	0.000581757	FALSE	nosig
PTHLH	67.6941	-1.42641	0.243253	-5.86388	4.52187e-09	5.75745e-08	TRUE	down
PHACTR3	4.2922	0.0868884	0.209676	0.414394	0.678585	0.746298	FALSE	nosig
ERGIC2	1108.13	-0.0781797	0.0587596	-1.3305	0.183353	0.25805	FALSE	nosig
TFAP2C	13.715	-0.11624	0.331541	-0.350606	0.725884	0.786469	FALSE	nosig
AURKA	921.577	-0.262263	0.116997	-2.24162	0.0249862	0.0479107	FALSE	nosig
CASS4	66.2769	0.19397	0.121346	1.59848	0.109936	0.167338	FALSE	nosig
PIR	1539.25	0.164686	0.119452	1.37868	0.167993	0.240201	FALSE	nosig
AAMDC	295.172	0.509816	0.0875784	5.82125	5.84088e-09	7.24657e-08	FALSE	nosig
RFX2	155.298	-0.342439	0.0973211	-3.51865	0.000433753	0.00142938	FALSE	nosig
METTL2A	770.713	0.0443457	0.0595859	0.744231	0.456736	0.544804	FALSE	nosig
SULT2B1	23.89	1.03131	0.26845	3.84172	0.000122176	0.000469142	TRUE	up
ALG6	622.683	-0.0571782	0.0535789	-1.06718	0.285892	0.372876	FALSE	nosig
CNOT3	1289.78	-0.265304	0.0510002	-5.20202	1.97135e-07	1.63959e-06	FALSE	nosig
GP6	3.73607	0.885838	0.199563	4.43889	9.04226e-06	4.838e-05	FALSE	nosig
PTPN4	529.144	0.0323805	0.0576994	0.561193	0.574666	0.655256	FALSE	nosig
DDX18	2221.37	-0.076273	0.0494327	-1.54297	0.122839	0.184028	FALSE	nosig
KHSRP	5474.44	-0.184311	0.0499851	-3.68731	0.000226637	0.000805919	FALSE	nosig
GNA11	1825.04	0.120283	0.046513	2.586	0.00970956	0.0212504	FALSE	nosig
ASAP3	975.519	-0.122872	0.108947	-1.12782	0.259397	0.343768	FALSE	nosig
EDEM2	2126.55	0.112226	0.0532584	2.1072	0.0351002	0.0639983	FALSE	nosig
DNMT3B	141.321	-0.82026	0.11348	-7.22823	4.89332e-13	1.84813e-11	FALSE	nosig
REM1	25.298	0.161955	0.147729	1.0963	0.272948	0.358706	FALSE	nosig
TPX2	1417.61	-0.976217	0.121928	-8.00652	1.17997e-15	9.49268e-14	FALSE	nosig
PDRG1	928.379	-0.0742334	0.0705051	-1.05288	0.292396	0.379647	FALSE	nosig
EPB41L1	2291.59	0.37279	0.199428	1.8693	0.0615816	0.102731	FALSE	nosig
SLC15A1	1158.66	-0.113554	0.187076	-0.606996	0.543854	0.626677	FALSE	nosig
DOCK9	958.574	-0.196888	0.0885545	-2.22335	0.0261922	0.0499056	FALSE	nosig
ANKRD10	2133.59	-0.339202	0.0684166	-4.9579	7.12608e-07	5.11777e-06	FALSE	nosig
TGDS	606.321	0.236046	0.103415	2.28251	0.0224593	0.0436676	FALSE	nosig
DOCK3	23.3486	-0.874947	0.152025	-5.7553	8.64872e-09	1.02347e-07	FALSE	nosig
C3orf18	315.615	0.146625	0.101897	1.43895	0.150165	0.218861	FALSE	nosig
COQ9	2155.58	0.62159	0.0778159	7.98796	1.37186e-15	1.07552e-13	FALSE	nosig
TMEM40	25.2452	1.06134	0.248938	4.26348	2.01265e-05	9.76007e-05	TRUE	up
KIF9	171.515	0.200775	0.0862576	2.32763	0.0199319	0.0393809	FALSE	nosig
ARHGAP28	68.5797	-1.05504	0.180576	-5.84262	5.13865e-09	6.47384e-08	TRUE	down
CRLS1	106.967	0.457678	0.0997661	4.58752	4.48552e-06	2.61182e-05	FALSE	nosig
PPP1R13B	920.936	-0.00909673	0.0638612	-0.142445	0.886728	0.915616	FALSE	nosig
ATRN	9533.64	0.111925	0.090358	1.23868	0.215464	0.294823	FALSE	nosig
SMOX	563.033	-0.316161	0.140804	-2.2454	0.0247426	0.0474943	FALSE	nosig
SIGLEC1	501.546	-0.238683	0.13327	-1.79098	0.0732969	0.119064	FALSE	nosig
FKBP1A	5831.69	-0.018283	0.0720503	-0.253753	0.799687	0.847694	FALSE	nosig
NSFL1C	3853.36	0.226135	0.0558	4.05259	5.06528e-05	0.000217032	FALSE	nosig
SLC4A11	99.6703	-1.00339	0.220088	-4.55905	5.1386e-06	2.95091e-05	TRUE	down
C20orf194	408.652	-0.323018	0.0914768	-3.53115	0.00041376	0.00137231	FALSE	nosig
ZNF343	327.931	-0.0612317	0.0576362	-1.06238	0.288062	0.375133	FALSE	nosig
EBF4	468.808	0.154683	0.176372	0.87703	0.38047	0.470182	FALSE	nosig
CPXM1	157.207	-0.351488	0.178832	-1.96547	0.0493602	0.0852857	FALSE	nosig
MAVS	3523.44	0.0520964	0.0659176	0.790326	0.429337	0.518674	FALSE	nosig
LZTS3	893.595	0.0218256	0.0950701	0.229574	0.818423	0.863022	FALSE	nosig
F11	2611.8	0.661586	0.14138	4.67949	2.87584e-06	1.76747e-05	FALSE	nosig
XRN2	2595.34	-0.0382131	0.0535909	-0.713052	0.475814	0.562993	FALSE	nosig
KIZ	680.29	0.527323	0.0894601	5.89451	3.75803e-09	4.86404e-08	FALSE	nosig
DYNLL1	6237.62	0.0789971	0.0620916	1.27227	0.203278	0.281043	FALSE	nosig
TESC	1452.82	0.26875	0.235934	1.13909	0.254665	0.338924	FALSE	nosig
SNX5	2955.31	-0.0627589	0.051203	-1.22569	0.220316	0.300274	FALSE	nosig
RPL6	24260.9	0.0616705	0.0774748	0.796008	0.426027	0.515543	FALSE	nosig
SIRPG	72.949	-0.593673	0.184899	-3.2108	0.00132367	0.0037735	FALSE	nosig
MAPKAPK5	1037.29	-0.0955163	0.0389833	-2.45018	0.0142784	0.0296546	FALSE	nosig
P2RX7	171.285	-0.426637	0.150157	-2.84127	0.00449336	0.0108992	FALSE	nosig
ESF1	772.82	-0.181327	0.0675591	-2.68397	0.0072753	0.0165302	FALSE	nosig
RBBP9	1384.25	0.342264	0.0802349	4.26578	1.99204e-05	9.66913e-05	FALSE	nosig
ANAPC5	4297.85	-0.0357805	0.0424192	-0.843499	0.39895	0.48851	FALSE	nosig
SLC23A2	3790.75	0.837966	0.119399	7.0182	2.24746e-12	7.0736e-11	FALSE	nosig
SLC8B1	1251.49	0.0416204	0.0809301	0.514276	0.607059	0.683613	FALSE	nosig
TMEM230	5525.23	0.202372	0.0544773	3.7148	0.000203361	0.000733475	FALSE	nosig
DZANK1	48.7966	-0.286242	0.0902473	-3.17175	0.00151525	0.00424346	FALSE	nosig
KDM2B	731.209	-0.0482274	0.0622702	-0.774486	0.438643	0.527749	FALSE	nosig
CFAP61	5.03451	-0.299601	0.227493	-1.31697	0.187849	0.263447	FALSE	nosig
LHX5	0.647219	-1.42661	0.367349	-3.88354	0.000102948	0.000403603	TRUE	down
TASP1	219.651	-0.15324	0.0669731	-2.28809	0.0221324	0.0431113	FALSE	nosig
OAS1	1804.06	0.387092	0.120725	3.20638	0.00134416	0.00382524	FALSE	nosig
GCN1	4062.25	-0.195279	0.0499269	-3.9113	9.18003e-05	0.000365166	FALSE	nosig
RPLP0	57114.9	0.111501	0.0888746	1.25459	0.209627	0.288177	FALSE	nosig
PXN	924.318	-0.106112	0.0493767	-2.14902	0.0316325	0.0585762	FALSE	nosig
SIRT4	127.113	0.314661	0.0800721	3.92972	8.5046e-05	0.000341555	FALSE	nosig
RPH3A	2.90315	-0.433194	0.17805	-2.43299	0.0149749	0.0308155	FALSE	nosig
KIF16B	763.962	0.0597136	0.0746826	0.799566	0.423962	0.513772	FALSE	nosig
TRMT6	641.714	-0.126734	0.0579361	-2.18748	0.0287076	0.0540016	FALSE	nosig
CHGB	10.0785	0.637387	0.314423	2.02716	0.0426457	0.0754352	FALSE	nosig
PEBP1	62329.1	0.800971	0.0870806	9.19804	3.64529e-20	1.18903e-17	FALSE	nosig
TBX5	1.18375	-0.932707	0.412101	-2.26329	0.0236176	0.0456229	FALSE	nosig
BRAP	811.513	0.0015364	0.0383077	0.0401069	0.968008	0.975621	FALSE	nosig
ERP29	9945.78	0.190917	0.0640726	2.9797	0.00288534	0.00742974	FALSE	nosig
NOS1	6.73215	1.16159	0.281665	4.12401	3.72329e-05	0.000165541	TRUE	up
FUS	6226.78	-0.15217	0.0593773	-2.56276	0.0103842	0.0225128	FALSE	nosig
IGBP1	1343.5	0.238912	0.0658767	3.62666	0.00028711	0.000994355	FALSE	nosig
FXYD5	1471.88	-0.362822	0.12395	-2.92716	0.00342073	0.00859855	FALSE	nosig
ZNF302	871.86	-0.0654244	0.0666351	-0.981831	0.326183	0.415251	FALSE	nosig
GRAMD1A	2236.01	-0.405226	0.111514	-3.63386	0.000279216	0.000969823	FALSE	nosig
FXYD3	4.63763	-1.5163	0.299207	-5.06774	4.02572e-07	3.0877e-06	TRUE	down
HEPH	214.59	-0.256044	0.140143	-1.82702	0.0676963	0.111338	FALSE	nosig
CDIP1	2298.51	0.284003	0.0728128	3.90045	9.60127e-05	0.000380152	FALSE	nosig
CMTM1	8.55322	-0.819473	0.125576	-6.52569	6.76891e-11	1.40875e-09	FALSE	nosig
KCNH4	24.0207	-0.495548	0.17478	-2.83527	0.00457871	0.0110763	FALSE	nosig
GANAB	18306.9	-0.0580536	0.0453591	-1.27987	0.200592	0.278014	FALSE	nosig
GMIP	441.524	-0.57627	0.0847949	-6.79604	1.07531e-11	2.75854e-10	FALSE	nosig
RBM41	337.799	0.00424858	0.0673091	0.0631203	0.949671	0.962167	FALSE	nosig
BIRC5	1199.42	-0.798199	0.149783	-5.32903	9.87386e-08	8.82596e-07	FALSE	nosig
LAG3	241.709	-0.458788	0.180089	-2.54757	0.0108476	0.0233902	FALSE	nosig
MLF2	10343.9	0.287847	0.0567027	5.07642	3.84605e-07	2.95875e-06	FALSE	nosig
OTUB2	107.809	0.126175	0.100782	1.25196	0.210585	0.289162	FALSE	nosig
DDX24	4256.89	0.203559	0.0512323	3.97325	7.08973e-05	0.000290454	FALSE	nosig
ZBTB25	372.909	-0.0815299	0.0620715	-1.31348	0.18902	0.264717	FALSE	nosig
NECAP1	759.97	0.145943	0.0499979	2.91899	0.00351168	0.00879389	FALSE	nosig
ARHGAP4	1261.28	-0.0986894	0.131509	-0.750436	0.452992	0.541381	FALSE	nosig
ANKRD24	253.011	0.714951	0.114893	6.22273	4.88564e-10	7.86085e-09	FALSE	nosig
DHX32	581.715	-0.056346	0.101953	-0.552669	0.58049	0.660577	FALSE	nosig
RCOR1	953.075	-0.0690246	0.0582635	-1.1847	0.236138	0.318376	FALSE	nosig
GPATCH2L	550.801	-0.320401	0.0589658	-5.43368	5.5205e-08	5.28201e-07	FALSE	nosig
LTBP4	1733.42	-0.116142	0.145374	-0.798916	0.424339	0.514055	FALSE	nosig
BLVRB	8202.27	0.595518	0.0992108	6.00255	1.9424e-09	2.69503e-08	FALSE	nosig
SLC9A1	461.609	-0.54475	0.0973696	-5.59465	2.21061e-08	2.35501e-07	FALSE	nosig
SPTLC1	1244.36	-0.269168	0.0571129	-4.71292	2.44191e-06	1.53131e-05	FALSE	nosig
PAPOLA	5365.83	-0.125115	0.042915	-2.91541	0.00355224	0.00887564	FALSE	nosig
CCNK	126.047	-0.329329	0.121228	-2.71661	0.00659533	0.0151848	FALSE	nosig
PCBP4	1233.22	0.0130396	0.0855286	0.152459	0.878825	0.909601	FALSE	nosig
RGS1	904.434	-1.04576	0.174994	-5.97599	2.2869e-09	3.12706e-08	TRUE	down
YPEL3	1831.41	0.27707	0.0787799	3.51701	0.000436435	0.00143663	FALSE	nosig
MRPS33	1865.31	0.495995	0.0660129	7.51362	5.75164e-14	2.85829e-12	FALSE	nosig
NDUFB2	2704.89	0.563448	0.0895118	6.29467	3.08047e-10	5.32918e-09	FALSE	nosig
NUDC	6594.77	0.153663	0.0814051	1.88764	0.0590747	0.099195	FALSE	nosig
MAEA	1898.87	0.0467662	0.0508002	0.920591	0.357264	0.446829	FALSE	nosig
ICAM1	2201.3	-0.812665	0.1339	-6.06919	1.28561e-09	1.85699e-08	FALSE	nosig
STRN4	2331.92	-0.177423	0.0504378	-3.51766	0.000435377	0.00143383	FALSE	nosig
IRAK3	122.695	-0.515942	0.134469	-3.83688	0.000124608	0.000477459	FALSE	nosig
LYZ	9378.59	-0.0525598	0.230724	-0.227804	0.819798	0.864213	FALSE	nosig
SI	7.99655	-2.4011	0.523208	-4.58918	4.44987e-06	2.59443e-05	TRUE	down
MUL1	1458.8	0.237962	0.0541907	4.39119	1.1273e-05	5.86364e-05	FALSE	nosig
TFAP4	421.052	-0.198901	0.0667463	-2.97996	0.00288284	0.00742544	FALSE	nosig
PDCD7	594.105	-0.0793874	0.0431703	-1.83894	0.0659247	0.108873	FALSE	nosig
SPG21	4399.17	0.189755	0.0470907	4.02957	5.58794e-05	0.000236266	FALSE	nosig
FETUB	3707.83	0.68625	0.217738	3.15173	0.00162307	0.00450323	FALSE	nosig
DNAJB11	2157.76	-0.018648	0.0581911	-0.32046	0.748619	0.805363	FALSE	nosig
P3H2	169.541	-0.793311	0.147036	-5.39536	6.83878e-08	6.36017e-07	FALSE	nosig
THPO	844.807	0.25004	0.107313	2.32999	0.0198065	0.0391857	FALSE	nosig
CHRD	1760.18	0.303478	0.128548	2.36082	0.0182344	0.0364491	FALSE	nosig
FLT3LG	3.95531	-0.183591	0.131924	-1.39165	0.164029	0.235603	FALSE	nosig
RAB11FIP3	1757.11	0.101993	0.0694583	1.4684	0.141995	0.208598	FALSE	nosig
GNPTG	3977.89	0.465806	0.0692461	6.72682	1.73417e-11	4.15922e-10	FALSE	nosig
ZNF268	673.812	0.121623	0.0742725	1.63753	0.101521	0.156777	FALSE	nosig
GOLGA3	2657.76	-0.151276	0.0492215	-3.07338	0.00211647	0.00565997	FALSE	nosig
PABPC4	4678.97	-0.0860915	0.063494	-1.3559	0.175131	0.248746	FALSE	nosig
CD209	176.109	-0.22832	0.147673	-1.54613	0.122074	0.183019	FALSE	nosig
CERS4	3694.26	0.442935	0.104323	4.24582	2.17797e-05	0.000104222	FALSE	nosig
MCOLN1	1113.64	0.192472	0.0632508	3.04299	0.0023424	0.00618708	FALSE	nosig
USP48	1325.25	-0.207583	0.0455482	-4.55743	5.17826e-06	2.96893e-05	FALSE	nosig
EFNB1	1174.44	-0.208364	0.0884332	-2.35617	0.0184643	0.0368383	FALSE	nosig
PDPR	600.214	-0.0964909	0.078454	-1.2299	0.218733	0.298522	FALSE	nosig
AARS1	8050.62	0.188423	0.06667	2.8262	0.00471031	0.0113427	FALSE	nosig
GLG1	4986.37	-0.0578813	0.0549594	-1.05316	0.292266	0.379505	FALSE	nosig
KIF4A	532.585	-0.95159	0.13866	-6.86276	6.75423e-12	1.83315e-10	FALSE	nosig
TNRC6A	1716.93	0.083059	0.0661046	1.25648	0.208943	0.287391	FALSE	nosig
PLEKHG2	708.427	-0.750502	0.0878044	-8.54743	1.25862e-17	1.99392e-15	FALSE	nosig
DLL3	3.69029	-1.79907	0.319393	-5.63277	1.77335e-08	1.93163e-07	TRUE	down
NAT14	361.615	-0.149993	0.13848	-1.08314	0.278748	0.364884	FALSE	nosig
PITPNM2	1345.15	0.160734	0.0994431	1.61634	0.106021	0.162385	FALSE	nosig
EXOC1	489.865	-0.139391	0.0542178	-2.57095	0.0101421	0.0220464	FALSE	nosig
RBM27	669.575	0.0594631	0.0400263	1.4856	0.137384	0.202771	FALSE	nosig
POU4F3	2.76166	-0.0117231	0.148974	-0.0786923	0.937277	0.953001	FALSE	nosig
OSBPL8	1175.75	-0.277722	0.0744924	-3.72819	0.00019286	0.000699396	FALSE	nosig
DTX2	600.603	0.00171193	0.0686299	0.0249444	0.980099	0.98471	FALSE	nosig
NLRC4	62.0425	-0.288764	0.0815758	-3.53982	0.000400396	0.00133231	FALSE	nosig
PUS7	550.387	-0.218353	0.0718634	-3.03845	0.00237797	0.00626904	FALSE	nosig
LAMB4	10.0735	-0.367711	0.151674	-2.42434	0.0153361	0.0314938	FALSE	nosig
NRCAM	576.492	0.0448016	0.275428	0.162662	0.870785	0.903381	FALSE	nosig
LAMB1	3510.9	-0.721454	0.122709	-5.87939	4.11778e-09	5.28508e-08	FALSE	nosig
SLC26A4	11.5551	0.205561	0.124182	1.65533	0.097858	0.151984	FALSE	nosig
SLC26A3	89.2354	0.408678	0.269836	1.51454	0.129889	0.193042	FALSE	nosig
DLD	3799.86	0.410259	0.067479	6.07981	1.20328e-09	1.75218e-08	FALSE	nosig
WDR7	585.834	0.17342	0.0619331	2.80011	0.00510848	0.012166	FALSE	nosig
TXNL1	3232.88	0.229899	0.0560624	4.10078	4.11767e-05	0.000181012	FALSE	nosig
IL5RA	3.05984	0.114751	0.200201	0.57318	0.566523	0.647476	FALSE	nosig
ABCC6	6306.15	0.597494	0.102889	5.80718	6.35326e-09	7.78886e-08	FALSE	nosig
CMTM6	3360.38	-0.130594	0.0755358	-1.72891	0.0838255	0.133059	FALSE	nosig
ITGA6	2958.51	0.0111148	0.0979241	0.113505	0.90963	0.932288	FALSE	nosig
RAPGEF4	868.656	0.247518	0.110921	2.23149	0.0256489	0.048953	FALSE	nosig
MAP3K20	1859.7	-0.040973	0.0870056	-0.470923	0.637695	0.710865	FALSE	nosig
SMPX	55.9	0.397599	0.269827	1.47354	0.140607	0.206863	FALSE	nosig
FH	11096.4	0.643282	0.0861988	7.46277	8.47201e-14	3.95802e-12	FALSE	nosig
SEL1L3	1737.09	-0.433344	0.182213	-2.37823	0.0173962	0.035003	FALSE	nosig
TF	317294	0.582718	0.145819	3.99616	6.43778e-05	0.000267347	FALSE	nosig
CDV3	5705.27	-0.107386	0.0442584	-2.42635	0.0152516	0.0313345	FALSE	nosig
MYO15A	37.8095	0.306487	0.145846	2.10144	0.0356027	0.0647191	FALSE	nosig
ALKBH5	3564.35	0.263927	0.062524	4.2212	2.43001e-05	0.000114511	FALSE	nosig
APOH	200015	0.71032	0.145494	4.88214	1.0494e-06	7.21862e-06	FALSE	nosig
NLRP1	481.424	-0.350538	0.133096	-2.63373	0.00844538	0.0188118	FALSE	nosig
PITPNM3	40.5112	0.229013	0.201528	1.13638	0.255797	0.340002	FALSE	nosig
SPAG7	1801.36	0.628145	0.0767982	8.17917	2.8581e-16	2.71293e-14	FALSE	nosig
ORC6	156.866	-0.983868	0.127681	-7.70569	1.30139e-14	8.04591e-13	FALSE	nosig
ZFHX4	504.708	-0.247107	0.122839	-2.01163	0.0442591	0.0778669	FALSE	nosig
CPA1	4.67189	-1.31253	0.344175	-3.81355	0.000136983	0.00051823	TRUE	down
ZC3HC1	819.385	0.269774	0.0553493	4.87402	1.0935e-06	7.49611e-06	FALSE	nosig
ESR1	402.475	1.76876	0.204631	8.6437	5.44224e-18	9.29846e-16	TRUE	up
RGS17	18.9662	-1.14721	0.135336	-8.47674	2.31593e-17	3.24593e-15	TRUE	down
ANGPT2	331.352	-0.253631	0.121006	-2.09602	0.0360805	0.0654616	FALSE	nosig
TMEM101	1820.2	0.131812	0.0785233	1.67864	0.093222	0.145794	FALSE	nosig
CD200	158.46	-0.308031	0.119571	-2.57614	0.00999108	0.0217789	FALSE	nosig
CCDC80	1497.53	-0.595844	0.215129	-2.7697	0.00561081	0.013208	FALSE	nosig
CMA1	7.9737	1.50489	0.267203	5.63201	1.78119e-08	1.93869e-07	TRUE	up
PSME1	9647.02	0.443335	0.0683063	6.4904	8.56069e-11	1.71981e-09	FALSE	nosig
PPP2R3C	346.689	0.0991477	0.0542131	1.82885	0.0674221	0.110968	FALSE	nosig
HAUS4	381.78	0.568192	0.0995887	5.70538	1.16081e-08	1.32728e-07	FALSE	nosig
JPH4	18.7675	-0.082413	0.145849	-0.565058	0.572035	0.652984	FALSE	nosig
MYH7	0.736591	-0.188141	0.316498	-0.594448	0.552213	0.634556	FALSE	nosig
CEBPE	1.86445	-0.424319	0.191552	-2.21517	0.0267484	0.0508012	FALSE	nosig
SLC7A8	289.747	-0.82326	0.13532	-6.08379	1.17373e-09	1.71332e-08	FALSE	nosig
OSGEP	972.034	0.153991	0.0518661	2.96901	0.00298761	0.0076579	FALSE	nosig
SLC22A17	388.564	0.771126	0.226017	3.4118	0.000645358	0.00201492	FALSE	nosig
RNF31	12.3852	-0.209229	0.101083	-2.06987	0.0384645	0.0691364	FALSE	nosig
SCFD1	1708.76	0.0771175	0.0420287	1.83488	0.0665241	0.109742	FALSE	nosig
G2E3	327.707	-0.38545	0.0631597	-6.10279	1.04234e-09	1.54033e-08	FALSE	nosig
HECTD1	4316.71	0.161313	0.067808	2.37897	0.0173613	0.0349564	FALSE	nosig
HNRNPC	11983.9	-0.019403	0.034004	-0.570608	0.568265	0.649177	FALSE	nosig
RPGRIP1	39.6708	-0.2516	0.116226	-2.16475	0.0304072	0.0566699	FALSE	nosig
SUPT16H	2882.81	-0.191949	0.0471521	-4.07085	4.68414e-05	0.000202588	FALSE	nosig
TOX4	2100.11	0.0900031	0.0374418	2.40382	0.016225	0.0330093	FALSE	nosig
GEMIN2	204.041	-0.146654	0.0619172	-2.36854	0.0178583	0.0357965	FALSE	nosig
TGM1	21.8253	-0.413251	0.120914	-3.41772	0.000631471	0.00197707	FALSE	nosig
TINF2	1446.07	0.124449	0.0444321	2.80089	0.00509627	0.0121433	FALSE	nosig
DAZL	0.861951	-0.725306	0.360022	-2.01462	0.0439448	0.0773974	FALSE	nosig
TBL1Y	12.7328	-0.16694	0.390917	-0.427048	0.669345	0.738184	FALSE	nosig
SEMA6A	749.376	-0.802482	0.183798	-4.3661	1.26485e-05	6.49439e-05	FALSE	nosig
TRPM7	1490.12	0.133189	0.0919497	1.44849	0.147479	0.215506	FALSE	nosig
TYRO3	500.657	-0.698983	0.18189	-3.8429	0.000121591	0.000466996	FALSE	nosig
WDR76	314.639	-0.779571	0.119853	-6.5044	7.80056e-11	1.58845e-09	FALSE	nosig
CAPN3	113.268	0.468924	0.16071	2.91782	0.00352485	0.0088232	FALSE	nosig
SNAP23	280.797	-0.0379956	0.0567437	-0.6696	0.503113	0.588501	FALSE	nosig
TBX15	758.091	0.00190755	0.20466	0.00932061	0.992563	0.993616	FALSE	nosig
PHGDH	3572.36	-0.214986	0.170051	-1.26424	0.206143	0.284333	FALSE	nosig
COL9A3	254.291	-0.227475	0.215272	-1.05669	0.290653	0.377822	FALSE	nosig
EZR	3882.34	-0.409717	0.102414	-4.00058	6.3187e-05	0.000262889	FALSE	nosig
MYL6	17683.7	0.333713	0.0784783	4.2523	2.1159e-05	0.000101986	FALSE	nosig
AGO1	1213.25	-0.258996	0.0619168	-4.18297	2.87722e-05	0.00013272	FALSE	nosig
TEKT2	5.53308	-1.36552	0.208546	-6.54782	5.83822e-11	1.23803e-09	TRUE	down
CLSPN	159.989	-1.08948	0.133712	-8.14794	3.7017e-16	3.37099e-14	TRUE	down
RFFL	1142.75	-0.196306	0.0944012	-2.07949	0.0375723	0.0677107	FALSE	nosig
UNC13D	442.683	-0.265867	0.152478	-1.74364	0.0812217	0.129599	FALSE	nosig
MFSD11	750.802	0.0760219	0.0641684	1.18473	0.236126	0.318376	FALSE	nosig
DPYSL2	1744.3	-0.0589886	0.102608	-0.574893	0.565363	0.646397	FALSE	nosig
TGFB2	186.077	-1.33676	0.182168	-7.3381	2.16647e-13	8.9554e-12	TRUE	down
GPATCH2	448.098	-0.214698	0.0597393	-3.59392	0.000325734	0.00111117	FALSE	nosig
NUP50	1906.76	-0.154466	0.057871	-2.66915	0.00760436	0.0171665	FALSE	nosig
CDC45	291.319	-0.765725	0.127502	-6.00559	1.90639e-09	2.65327e-08	FALSE	nosig
COMT	5995.35	0.289957	0.108006	2.68463	0.00726109	0.0165016	FALSE	nosig
ADA2	1490.65	-0.368719	0.125004	-2.94964	0.00318142	0.00808425	FALSE	nosig
VNN3	773.653	-0.117714	0.188085	-0.625856	0.531409	0.615103	FALSE	nosig
ECHDC1	2247.23	0.128545	0.0867012	1.48262	0.138175	0.203659	FALSE	nosig
LRRFIP2	2401.93	0.14304	0.0538045	2.65852	0.00784855	0.0176643	FALSE	nosig
SEC22C	913.515	-0.0632352	0.0431412	-1.46577	0.14271	0.209493	FALSE	nosig
XYLB	1893.25	0.413699	0.101047	4.09413	4.23749e-05	0.000185236	FALSE	nosig
HDAC6	3863.68	0.424477	0.0855129	4.96389	6.90948e-07	4.97416e-06	FALSE	nosig
OR1I1	0.586432	0.22813	0.265876	0.85803	0.390876	0.480657	FALSE	nosig
GABRP	27.6049	-0.952427	0.259081	-3.67618	0.000236757	0.000838417	FALSE	nosig
CDC6	643.639	-0.862069	0.130783	-6.59162	4.35067e-11	9.47376e-10	FALSE	nosig
UPRT	373.136	0.1871	0.0572226	3.2697	0.00107663	0.00314799	FALSE	nosig
CDC23	1250.82	-0.0301002	0.057579	-0.522764	0.601139	0.678433	FALSE	nosig
AAAS	1681.37	0.0493	0.0443324	1.11205	0.266115	0.351114	FALSE	nosig
CBX5	2212.98	-0.377051	0.0779035	-4.83997	1.29857e-06	8.74818e-06	FALSE	nosig
FMO2	108.724	0.211227	0.181226	1.16555	0.243798	0.326696	FALSE	nosig
SUCO	1764.19	-0.26401	0.0741452	-3.56072	0.000369839	0.0012411	FALSE	nosig
MSH2	795.823	-0.470823	0.0683915	-6.88423	5.80997e-12	1.60109e-10	FALSE	nosig
MAP3K1	848.383	-0.357669	0.0734535	-4.86933	1.11977e-06	7.65284e-06	FALSE	nosig
DHPS	75.0372	-0.209427	0.0998773	-2.09685	0.0360071	0.0653416	FALSE	nosig
HOOK2	911.094	-0.143069	0.0951694	-1.50331	0.13276	0.196673	FALSE	nosig
ARCN1	5104.23	-0.0741657	0.0453043	-1.63706	0.101619	0.156868	FALSE	nosig
EPB41L4B	2320.81	0.487601	0.124283	3.92331	8.73417e-05	0.000349725	FALSE	nosig
TMEM38B	1180.87	-0.172074	0.0716837	-2.40046	0.0163745	0.0332533	FALSE	nosig
PSMD5	1080.8	-0.0545285	0.0640443	-0.851419	0.394537	0.484362	FALSE	nosig
PTGS1	237.304	-0.626462	0.157288	-3.98291	6.80779e-05	0.000280698	FALSE	nosig
NUP188	1298.95	-0.511164	0.0611816	-8.35487	6.55072e-17	7.68104e-15	FALSE	nosig
CRAT	6638.01	0.45095	0.0740648	6.08859	1.1391e-09	1.66548e-08	FALSE	nosig
SH2D3C	567.096	0.0202105	0.0864414	0.233806	0.815136	0.860512	FALSE	nosig
NANS	1060.29	0.0536718	0.064488	0.832275	0.405254	0.494541	FALSE	nosig
TBC1D2	719.075	0.256652	0.0973497	2.6364	0.0083792	0.0186876	FALSE	nosig
WHRN	398.847	-0.479159	0.103419	-4.63319	3.60066e-06	2.15319e-05	FALSE	nosig
PDE6C	18.4659	-0.32079	0.128475	-2.4969	0.0125285	0.0264271	FALSE	nosig
CWF19L1	663.853	0.11335	0.0537033	2.11067	0.0348004	0.063531	FALSE	nosig
[truncated: 16,760 more rows]
