# Supplementary material for: Distinct cuproptosis patterns in hepatocellular carcinoma patients correlate with unique immune microenvironment characteristics and cell-cell communication, contributing to varied overall survival outcomes
Source: Front Immunol. 2024 May 28;15:1379690. doi: 10.3389/fimmu.2024.1379690 (PMC11168106; doi:10.3389/fimmu.2024.1379690)
Supplement: Supplementary file 4 [file Table_3.xlsx]

## Sheet: Sheet1
Table S3. Gene modules from WGCNA.
gene	module	ifKeyGenes
MAD1L1	grey	0
CYP26B1	blue	0
PDK4	brown	0
ABCB5	pink	0
CALCR	blue	0
PRSS22	turquoise	0
HOXA11	blue	0
PON1	brown	0
ITGA3	turquoise	0
ASB4	yellow	0
CCL26	turquoise	0
LGALS14	red	0
UPP2	brown	0
GAS7	turquoise	0
PAX6	purple	0
SELE	salmon	0
AASS	brown	0
MASP2	brown	0
SLC6A13	brown	0
PLAUR	turquoise	0
ANLN	blue	0
GABRA3	black	0
STMN4	grey	0
ISL1	magenta	0
IL20RA	turquoise	0
CLCA1	grey	0
CYP24A1	turquoise	0
CYP3A43	brown	0
CPS1	brown	0
SLC45A4	turquoise	0
DEPDC1	blue	0
HSD17B6	brown	0
EFCAB1	grey	0
DEPDC1B	blue	0
CASR	grey	0
C6	brown	0
CDH10	red	0
TNC	turquoise	0
TG	yellow	0
ADAM28	turquoise	0
ADRB1	pink	0
COL9A2	turquoise	0
POLQ	blue	0
METTL24	turquoise	0
CBLN4	yellow	0
MCOLN3	blue	0
LAMC2	turquoise	0
RASGRF1	yellow	0
STYK1	turquoise	0
RIMBP2	magenta	0
COL11A1	turquoise	0
BCAT1	green	1
CDH3	tan	0
SEZ6	grey	0
DMRT3	pink	0
SLC12A2	turquoise	0
SNCAIP	turquoise	0
OAT	yellow	0
MCM10	blue	0
SNAP91	turquoise	0
CTNNA2	yellow	0
CLDN18	blue	0
PKM	turquoise	0
NAV3	turquoise	0
PAGE1	black	0
TRPC7	turquoise	0
HES2	turquoise	0
SCT	grey	0
PFN2	blue	0
CAMK2A	grey	0
TRIP13	blue	0
SLC6A15	purple	0
SPP2	brown	0
ASIC4	pink	0
CD5L	salmon	0
GLI2	turquoise	0
SLC12A1	yellow	0
GTSE1	blue	0
SEMA3C	turquoise	0
PAX2	grey	0
CAPN6	turquoise	0
ACTN2	yellow	0
SMC1B	blue	0
FAP	turquoise	0
FGF20	grey	0
CDH17	turquoise	0
DUSP13	grey	0
EPHA6	turquoise	0
SCTR	turquoise	0
KCNN2	salmon	0
AFP	brown	0
C1QTNF3	yellow	0
COL19A1	green	0
KCNK2	turquoise	0
OPRK1	grey	0
TRPM3	yellow	0
GRHL2	turquoise	0
EPYC	turquoise	0
SLC27A5	brown	0
RAD54L	blue	0
AQP6	yellow	0
CEACAM6	tan	0
MMP2	turquoise	0
MT3	grey	0
PTHLH	turquoise	0
SULT2B1	turquoise	0
TMEM40	yellow	0
ARHGAP28	pink	0
SLC4A11	turquoise	0
LHX5	magenta	0
NOS1	grey	0
FXYD3	tan	0
RGS1	turquoise	0
SI	grey	0
DLL3	red	0
CPA1	red	0
ESR1	brown	0
RGS17	blue	0
CMA1	pink	0
TEKT2	blue	0
CLSPN	blue	0
TGFB2	turquoise	0
TDRD1	grey	0
IL11	purple	0
MYO3A	turquoise	0
CRISP3	grey	0
PGC	yellow	0
ITPR3	turquoise	0
CBARP	blue	0
SEC14L2	brown	0
SEC14L3	brown	0
PRODH	brown	0
SEZ6L	red	0
GCAT	turquoise	0
SLC5A1	turquoise	0
PNPLA5	yellow	0
CACNA1I	yellow	0
CTSG	pink	0
GSTZ1	brown	0
CHGA	red	0
SLC10A1	brown	0
MTHFD1	brown	0
PAPLN	turquoise	0
PLTP	turquoise	0
MMP9	green	1
SALL4	blue	0
BMP7	magenta	0
SEL1L2	pink	0
RSPO4	blue	0
HAO1	brown	0
CST4	yellow	0
SPINT3	grey	0
CELF4	blue	0
LAMA1	turquoise	0
MXRA5	turquoise	0
VSIG1	turquoise	0
GUCY2F	grey	0
TLR8	green	1
CHRDL1	pink	0
PAGE4	yellow	0
PHEX	blue	0
GPR50	grey	0
PCYT1B	turquoise	0
BRS3	grey	0
KLHL4	turquoise	0
DRP2	purple	0
NALCN	turquoise	0
KLF5	blue	0
FGF9	pink	0
SGCG	pink	0
ACOD1	green	1
OLFM4	turquoise	0
NECAB2	brown	0
PRSS33	tan	0
AQP8	grey	0
IL21R	green	1
SLC6A2	yellow	0
AQP9	brown	0
IGDCC4	turquoise	0
CEMIP	turquoise	0
OCA2	turquoise	0
MYEF2	blue	0
EYA1	purple	0
TRPA1	turquoise	0
CALB1	greenyellow	0
DKK4	yellow	0
STMN2	turquoise	0
KLC3	turquoise	0
CLEC4M	salmon	0
IL4I1	green	1
SLC1A5	blue	0
CEACAM5	tan	0
FAM83E	tan	0
UPK1A	brown	0
HAMP	salmon	0
RUNDC3B	brown	0
PON3	brown	0
ITGB8	turquoise	0
STEAP1B	red	0
HOXA6	blue	0
ANKRD7	blue	0
AGR2	turquoise	0
RLN2	magenta	0
CA9	blue	0
LHX3	grey	0
SEPTIN4	yellow	0
ALDH3A1	yellow	0
CCL7	green	0
COL1A1	turquoise	0
MPP2	blue	0
CACNG1	yellow	0
MYH3	yellow	0
CWH43	magenta	0
ODAM	yellow	0
SMR3A	yellow	0
CRACD	turquoise	0
ANXA10	brown	0
NKX3-2	blue	0
HGFAC	blue	0
NCAPG	blue	0
HPX	brown	0
APOA5	brown	0
APOC3	brown	0
KIAA1549L	turquoise	0
SLC1A2	yellow	0
SLC35F2	turquoise	0
CALCA	grey	0
SLC6A12	brown	0
FOXM1	blue	0
CUX2	brown	0
ALDH2	brown	0
RASAL1	turquoise	0
SLCO1B3	yellow	0
APOBEC1	tan	0
RFX4	grey	0
ADTRP	turquoise	0
UST	yellow	0
ULBP1	blue	0
GPR63	magenta	0
PRDM13	red	0
HDGFL1	greenyellow	0
NR2E1	grey	0
SLC17A2	brown	0
PACRG	yellow	0
PTK7	turquoise	0
TTK	blue	0
CLIC5	pink	0
TBX18	blue	0
PCDHB6	turquoise	0
HAVCR1	blue	0
HGD	brown	0
RBP1	yellow	0
COL7A1	yellow	0
ECT2	blue	0
HHLA2	tan	0
C3orf52	turquoise	0
IL1A	turquoise	0
CENPA	blue	0
ITGB6	tan	0
TLX2	red	0
REG1A	yellow	0
KISS1R	brown	0
MARK1	turquoise	0
ANGPTL1	salmon	0
NPHS2	greenyellow	0
ELAPOR1	blue	0
CTH	brown	0
CFHR3	brown	0
HPCAL4	green	0
ST6GALNAC5	turquoise	0
MFAP2	turquoise	0
PLA2G2D	green	1
CR2	green	0
CDC20	blue	0
PLPPR5	red	0
A4GNT	turquoise	0
TREH	brown	0
MMP8	green	0
CA14	yellow	0
ELOVL4	blue	0
CNR1	black	0
SPACA1	yellow	0
ADGB	turquoise	0
PLAGL1	turquoise	0
MYB	blue	0
OLFM3	pink	0
CSF3R	green	1
BCL11A	turquoise	0
SFRP5	turquoise	0
HOXB8	purple	0
INSL6	greenyellow	0
GRIA2	greenyellow	0
DUSP4	turquoise	0
PRAMEF2	grey	0
TBX4	yellow	0
PLBD1	blue	0
IAPP	grey	0
KCNJ8	brown	0
RGSL1	yellow	0
KIF18A	blue	0
GJA3	pink	0
OBP2A	blue	0
SFTPA1	grey	0
CHST3	turquoise	0
BHLHE41	turquoise	0
ITIH5	turquoise	0
IL13RA2	purple	0
COL10A1	turquoise	0
TNFAIP6	turquoise	0
DAW1	tan	0
ARHGAP40	turquoise	0
RBPJL	red	0
MAGEA10	greenyellow	0
CHST8	grey	0
POF1B	blue	0
NDP	turquoise	0
GRM4	blue	0
ZNF391	blue	0
SPDEF	grey	0
TCP11	grey	0
GNMT	brown	0
TREM1	green	0
RUNX2	turquoise	0
MT1G	cyan	0
MT2A	cyan	0
OVOL2	turquoise	0
LAMP5	turquoise	0
GRPR	yellow	0
PROZ	brown	0
KIRREL2	red	0
FFAR2	blue	0
ASL	brown	0
DLGAP5	blue	0
NXF5	yellow	0
RGS13	pink	0
PLAAT1	turquoise	0
TRPV5	turquoise	0
GNG13	blue	0
GALR3	yellow	0
RIBC2	blue	0
KRT17	turquoise	0
HOXD1	turquoise	0
PDE11A	yellow	0
HOXD10	purple	0
HOXD11	magenta	0
PIMREG	blue	0
EGLN3	blue	0
ACE2	yellow	0
EPO	blue	0
CACNG6	grey	0
SULT4A1	yellow	0
CYP2E1	brown	0
ASS1	brown	0
SMPDL3B	blue	0
PNCK	blue	0
DUSP9	blue	0
SLC7A10	blue	0
RGN	brown	0
BPIFA2	brown	0
ADGRE3	turquoise	0
GALNT15	blue	0
BARX1	purple	0
RHOXF2	blue	0
TOP2A	blue	0
LIN28A	red	0
FCRLA	green	0
FTHL17	greenyellow	0
RIDA	brown	0
RHBG	yellow	0
ATP1A4	pink	0
ALDH3B2	turquoise	0
SLC14A2	yellow	0
RNF17	black	0
CHIT1	green	0
POSTN	turquoise	0
STOML3	magenta	0
FAM83F	turquoise	0
NTS	turquoise	0
LRRIQ1	turquoise	0
TEX15	blue	0
DUSP26	turquoise	0
GSC	grey	0
PEBP4	grey	0
ADAMDEC1	green	1
GSTM1	grey	0
GSTM5	pink	0
MYCN	grey	0
SAA2	cyan	0
CFHR4	brown	0
ERN2	tan	0
MTNR1B	blue	0
SPOCD1	purple	0
CDCA8	blue	0
DSG1	brown	0
DSC3	turquoise	0
FHOD3	blue	0
TCN1	turquoise	0
CCNJL	blue	0
SDS	brown	0
TBX3	yellow	0
HRK	pink	0
CSN2	yellow	0
KHDC1	blue	0
KRT85	grey	0
PKIB	blue	0
BCO1	grey	0
ZNF670-ZNF695	blue	0
GLUL	yellow	0
PAX3	magenta	0
HTR2B	yellow	0
IGF2BP3	blue	0
GPNMB	turquoise	0
NKX2-8	tan	0
GALNT5	tan	0
DMRT1	magenta	0
TFAP2A	turquoise	0
CLPS	red	0
SULF1	turquoise	0
TMPRSS4	tan	0
MMP7	turquoise	0
CFAP300	turquoise	0
MMP13	purple	0
TMPRSS13	turquoise	0
CASP5	green	1
UNC13C	pink	0
KIF23	blue	0
STRA6	turquoise	0
CYP19A1	grey	0
BRDT	greenyellow	0
SULT6B1	grey	0
SIX3	turquoise	0
CYP2C9	brown	0
CYP2C8	brown	0
LBX1	grey	0
CEP55	blue	0
ZNF365	purple	0
TET1	blue	0
AOX1	brown	0
CHRNA1	magenta	0
HCN4	turquoise	0
NDST4	magenta	0
PRKG2	turquoise	0
FGF5	purple	0
IL21	green	1
TRPC3	grey	0
FRAS1	turquoise	0
ANXA3	turquoise	0
CENPE	blue	0
EGF	grey	0
FBN2	turquoise	0
GAS2L3	blue	0
FOXN4	grey	0
GPR84	green	1
ZIC5	blue	0
SSTR1	yellow	0
FITM1	brown	0
MDGA2	black	0
SYT16	purple	0
KCNH5	black	0
SLC25A47	brown	0
DUOXA2	turquoise	0
DUOX2	turquoise	0
GCNT3	turquoise	0
IGF1R	turquoise	0
CYP1A1	brown	0
CYP1A2	brown	0
RHCG	grey	0
TICRR	blue	0
SH3GL3	yellow	0
NKD1	yellow	0
RHBDL3	yellow	0
TAF4B	turquoise	0
PRELID3A	turquoise	0
MAPK4	grey	0
TNFRSF11A	blue	0
CBLN2	turquoise	0
PMAIP1	turquoise	0
FKBP10	turquoise	0
KLK3	grey	0
FCN3	salmon	0
KIF2C	blue	0
DMRTB1	black	0
IGSF3	blue	0
PROK1	grey	0
RXRG	yellow	0
FCRL5	green	1
HORMAD1	blue	0
FLG	turquoise	0
LEFTY2	grey	0
MBOAT2	turquoise	0
REN	turquoise	0
PPFIA4	blue	0
ABHD1	yellow	0
NT5DC4	turquoise	0
NXPH2	blue	0
GALNT13	red	0
ZNF385B	brown	0
CDCA7	blue	0
FAM171B	turquoise	0
ABCA12	turquoise	0
GADL1	yellow	0
STAC	turquoise	0
TM4SF19	green	0
PLAC8	green	1
SNCA	pink	0
CCNA2	blue	0
HAPLN1	magenta	0
CRHBP	salmon	0
LIX1	grey	0
LECT2	brown	0
GFRA3	grey	0
PLA2G7	green	1
RASGEF1C	turquoise	0
MLIP	brown	0
CYP39A1	brown	0
TPBG	turquoise	0
FAXC	turquoise	0
GABRR1	blue	0
CLVS2	grey	0
VWDE	turquoise	0
ZC3HAV1L	blue	0
ZNF157	red	0
ZNF711	blue	0
RIPPLY1	yellow	0
HTR2C	magenta	0
MAGEA4	greenyellow	0
CHRNB3	grey	0
SNTG1	yellow	0
PMP2	grey	0
ATP6V0D2	turquoise	0
LRP12	blue	0
RSPO2	yellow	0
VAX1	grey	0
PLEKHS1	turquoise	0
ADAM12	turquoise	0
GLYAT	brown	0
ZP1	purple	0
KIRREL3	turquoise	0
SCN2B	pink	0
CDH22	yellow	0
HMGA2	red	0
FCGR1A	green	1
LYPD6B	turquoise	0
GPM6A	salmon	0
CNDP1	brown	0
C11orf53	blue	0
TKTL2	greenyellow	0
LYZL2	yellow	0
ADAMTS12	turquoise	0
PTPRO	green	1
ZNF385D	yellow	0
GABRA2	grey	0
CCDC74B	turquoise	0
GRID2	magenta	0
KCNK13	turquoise	0
BOLL	grey	0
PLEKHH2	turquoise	0
SPARCL1	yellow	0
DMP1	turquoise	0
GRM1	greenyellow	0
BANK1	green	1
ADGRF4	turquoise	0
PLEKHG4B	turquoise	0
SPACA7	brown	0
KCNJ16	turquoise	0
MCOLN2	green	1
ANKFN1	yellow	0
AK5	purple	0
DNAAF1	grey	0
UBASH3B	turquoise	0
CDH12	grey	0
UCHL1	turquoise	0
PGM5	yellow	0
WNT3A	grey	0
ASZ1	black	0
PSMA8	red	0
CHODL	grey	0
TMPRSS15	grey	0
SLFN13	turquoise	0
APCDD1	turquoise	0
SEPTIN14	black	0
CNTNAP5	greenyellow	0
GPR78	purple	0
TRIM74	grey	0
XAGE2	greenyellow	0
FZD7	turquoise	0
SPAG17	blue	0
ADCY8	yellow	0
RAET1L	tan	0
KIF5A	magenta	0
NAT2	brown	0
MAGEA8	black	0
MMP16	turquoise	0
ADAMTS3	turquoise	0
BUB1B	blue	0
NMNAT2	pink	0
C8A	brown	0
LRP8	turquoise	0
MMP14	turquoise	0
C1orf158	grey	0
PWWP3B	blue	0
CREB3L1	turquoise	0
SVOPL	red	0
SLC30A2	yellow	0
TRIM63	pink	0
NLRP14	grey	0
HPD	brown	0
DZIP1L	turquoise	0
SLC13A3	yellow	0
RHBDL2	blue	0
TMSB15B	magenta	0
CD1A	turquoise	0
DNAH3	grey	0
CPA2	red	0
POM121L2	turquoise	0
DYNC1I1	yellow	0
VWA5B1	yellow	0
SV2A	blue	0
HOXB13	turquoise	0
GOLGA6A	grey	0
PLA2G4D	tan	0
CES5A	brown	0
ISL2	blue	0
FNDC5	brown	0
ANKLE1	red	0
TFF2	blue	0
TFF1	turquoise	0
G6PD	blue	0
FCN2	salmon	0
LCN1	turquoise	0
NLRP4	black	0
CXCR5	green	0
AZGP1	brown	0
CYP3A4	brown	0
LY6K	greenyellow	0
KASH5	grey	0
CD300LG	blue	0
FGF11	turquoise	0
HS3ST6	turquoise	0
ZG16B	turquoise	0
CYP4A22	brown	0
TMEM82	brown	0
AKR7A3	brown	0
PDPN	turquoise	0
LRRC38	grey	0
UBXN10	brown	0
C1orf87	grey	0
LHX8	magenta	0
B3GALT2	turquoise	0
NTNG1	magenta	0
DNAI3	pink	0
FCGR3B	turquoise	0
LRRC52	yellow	0
AXDND1	greenyellow	0
TDRD5	greenyellow	0
LRRTM1	yellow	0
FBXO41	blue	0
XIRP2	greenyellow	0
BMP10	salmon	0
PGLYRP4	turquoise	0
ALPG	grey	0
ALPI	grey	0
DAPL1	pink	0
IGFN1	pink	0
TRIM46	blue	0
CIP2A	blue	0
FCRL4	green	0
AIM2	green	1
CADPS	red	0
NKX6-1	purple	0
PTX3	turquoise	0
DNASE1L3	blue	0
CXCL3	turquoise	0
CXCL5	turquoise	0
CXCL1	turquoise	0
KIF15	blue	0
CLEC3B	blue	0
RTP3	brown	0
ETNPPL	brown	0
PITX2	purple	0
NDST3	magenta	0
ADAD1	greenyellow	0
RANBP3L	yellow	0
ANKRD33B	turquoise	0
TERT	grey	0
SLC6A18	grey	0
ADGRF2	turquoise	0
ACSL6	yellow	0
GJB7	grey	0
GRIK2	magenta	0
TXLNB	blue	0
HCN1	red	0
SP8	blue	0
SUN3	greenyellow	0
SLC30A8	greenyellow	0
TNFRSF11B	turquoise	0
KCNV1	red	0
CTHRC1	turquoise	0
DIRAS2	turquoise	0
C8orf34	pink	0
TRPV6	turquoise	0
ASB11	pink	0
VEGFD	yellow	0
ARMC3	blue	0
FAT3	turquoise	0
DEUP1	red	0
SLC7A3	magenta	0
CLDN2	yellow	0
HEPACAM	yellow	0
RPL10L	black	0
CDX2	blue	0
SSX3	black	0
OR4K2	grey	0
NELL1	magenta	0
HACD1	turquoise	0
PASD1	grey	0
GPT2	brown	0
CLMP	turquoise	0
TMEM100	yellow	0
MOGAT2	brown	0
TMEM130	turquoise	0
SLC38A8	grey	0
MMP10	turquoise	0
HTR3A	blue	0
NNMT	cyan	0
LDHD	brown	0
GLYATL1	brown	0
GPR182	salmon	0
TAC3	grey	0
CHP2	grey	0
C15orf48	blue	0
MS4A15	red	0
TERB2	yellow	0
PIP5KL1	blue	0
BPIFB6	grey	0
CERCAM	turquoise	0
PRRX2	turquoise	0
OR51B5	greenyellow	0
LPO	greenyellow	0
ANKRD33	grey	0
TTYH1	turquoise	0
GPT	brown	0
GGT6	turquoise	0
KLK1	blue	0
KLK4	yellow	0
KLK2	grey	0
KLK6	turquoise	0
KLK13	grey	0
KRT80	turquoise	0
ACER1	yellow	0
RCOR2	blue	0
CASKIN1	blue	0
PLAAT5	pink	0
ENTPD3	turquoise	0
FAM83B	turquoise	0
GNG4	yellow	0
PTF1A	red	0
FOXI1	grey	0
GBX2	turquoise	0
COL3A1	turquoise	0
UGT3A2	blue	0
FAM178B	black	0
SHOX2	purple	0
TSPAN5	yellow	0
OR13J1	grey	0
ATOH8	salmon	0
SFTPB	grey	0
VCX3A	black	0
ACTBL2	turquoise	0
AR	brown	0
IL13	grey	0
HSPB3	turquoise	0
MINAR1	turquoise	0
GP2	grey	0
RNASE2	blue	0
KCNK9	blue	0
CXCL8	turquoise	0
COL22A1	turquoise	0
HTRA4	green	1
SLC38A11	yellow	0
ZNF280A	red	0
CT55	black	0
PROKR1	blue	0
DRD5	grey	0
CHRNA5	purple	0
MT1B	cyan	0
MT1E	cyan	0
DCXR	brown	0
TAS2R1	grey	0
TACR3	magenta	0
ZPLD1	blue	0
GPR25	green	1
FABP6	blue	0
CST1	yellow	0
SEMA3E	blue	0
ZNF804A	purple	0
KRT75	grey	0
KRT6C	grey	0
SIX2	brown	0
HOXB9	purple	0
SYT9	grey	0
SDR16C5	tan	0
TRH	grey	0
PLAC1	purple	0
PYGO1	turquoise	0
PKIA	blue	0
FUT3	turquoise	0
OPRPN	grey	0
SHCBP1	blue	0
CHST11	turquoise	0
KRT19	turquoise	0
KRT20	blue	0
GLOD5	brown	0
KSR2	turquoise	0
CDK5R2	magenta	0
NLRP5	grey	0
MROH2B	grey	0
COL24A1	greenyellow	0
ECEL1	grey	0
ANGPTL7	pink	0
ADRA1D	yellow	0
FRMD5	purple	0
FOXB1	magenta	0
ZNF556	red	0
REG3A	yellow	0
GAP43	turquoise	0
REG1B	grey	0
EPHX4	blue	0
LRRC15	turquoise	0
SLC9C1	tan	0
FRMD3	yellow	0
B3GALT1	yellow	0
ARNT2	turquoise	0
TTC36	brown	0
FUT9	red	0
MUCL1	grey	0
PURG	magenta	0
XKR3	grey	0
HPSE2	red	0
EVC2	turquoise	0
BNC2	turquoise	0
ADAMTS20	blue	0
DMRT2	magenta	0
OLR1	turquoise	0
IHO1	red	0
SAA1	cyan	0
AGR3	tan	0
SULT1B1	brown	0
HAP1	pink	0
KCNH6	grey	0
CBX2	blue	0
PIFO	blue	0
TLR10	green	0
ZNF80	green	1
SLC16A11	yellow	0
CHRNA9	purple	0
SLC6A19	blue	0
TRHR	red	0
GALNTL6	pink	0
LINGO2	blue	0
SLC26A9	turquoise	0
TRAM1L1	blue	0
UGT8	blue	0
LEP	pink	0
ZG16	brown	0
SLC22A1	brown	0
WFDC5	grey	0
CCNE2	blue	0
NRIP3	green	0
CCDC197	grey	0
LRRN1	turquoise	0
FOXG1	red	0
CIDEA	grey	0
SOX11	turquoise	0
ZBED2	green	1
VCX2	black	0
RPRM	blue	0
NHLH2	purple	0
MBOAT4	turquoise	0
LCN15	blue	0
SPATA31E1	magenta	0
TSPYL6	grey	0
SLITRK1	greenyellow	0
CALML3	grey	0
TUBAL3	blue	0
AMBN	grey	0
ERBB4	turquoise	0
PSAPL1	grey	0
RNF186	blue	0
MSC	turquoise	0
FOXE1	grey	0
ZFP42	red	0
NSUN7	blue	0
ALOX15B	grey	0
RPRML	grey	0
ARL14	turquoise	0
FAM216B	green	0
NRXN1	grey	0
CCR8	green	1
C3orf80	turquoise	0
SLC9A4	grey	0
PLD5	pink	0
FZD2	turquoise	0
CYP8B1	brown	0
MAB21L1	purple	0
SHISA2	turquoise	0
HOXC10	brown	0
GREM2	brown	0
ADIPOQ	pink	0
TMEM132C	pink	0
UTS2R	grey	0
DDN	red	0
SAGE1	black	0
SOX2	magenta	0
EDDM3A	yellow	0
FDCSP	turquoise	0
TMEM252	yellow	0
RTKN2	blue	0
ADIG	yellow	0
FAM153B	tan	0
TMIGD1	blue	0
GLTPD2	turquoise	0
CACNB4	yellow	0
ADI1	brown	0
EPHB3	turquoise	0
EPGN	turquoise	0
HS3ST4	yellow	0
RXFP3	grey	0
KCNB2	magenta	0
OTOP3	grey	0
MCEMP1	turquoise	0
PCP4	yellow	0
NKX2-5	turquoise	0
CALHM3	turquoise	0
POTEC	greenyellow	0
CTNNA3	grey	0
CCDC60	black	0
FAM9A	grey	0
SH2D7	blue	0
IZUMO1R	green	0
GPR1	purple	0
EFHC2	blue	0
ACSM2A	brown	0
B3GALT5	turquoise	0
KCTD8	turquoise	0
ZNF730	blue	0
SRARP	yellow	0
KCNQ3	turquoise	0
DGAT2L6	grey	0
PCDH9	turquoise	0
EFNA5	turquoise	0
PKP3	turquoise	0
COLEC10	salmon	0
POU3F2	blue	0
GAST	blue	0
PIWIL3	black	0
KCNH7	blue	0
ZNF93	blue	0
CDCA2	blue	0
RALYL	greenyellow	0
CLDN6	red	0
SATL1	blue	0
DRD1	yellow	0
FAM227A	turquoise	0
MUC6	turquoise	0
MROH2A	yellow	0
MFSD6L	turquoise	0
NOTUM	yellow	0
RBM11	blue	0
C12orf56	blue	0
MUC1	tan	0
KRT79	purple	0
PRAME	brown	0
ADARB2	grey	0
NRG3	turquoise	0
IFIT1	brown	0
CCDC190	turquoise	0
CCIN	turquoise	0
SLITRK2	red	0
CYP4F2	brown	0
KIF18B	blue	0
SAPCD2	blue	0
GPAT2	black	0
SLC36A2	grey	0
TRDN	pink	0
DEFB132	brown	0
PCLO	blue	0
MAGEE2	black	0
C1QL4	blue	0
P2RY4	grey	0
GPR141	green	1
CYP4A11	brown	0
LYPD6	blue	0
FOXD3	grey	0
MT1X	cyan	0
GCNT1	blue	0
LUZP2	yellow	0
LHFPL3	blue	0
PRR27	yellow	0
COX8C	greenyellow	0
ERC2	black	0
AMTN	turquoise	0
EZHIP	black	0
TMEM72	turquoise	0
TMEM202	yellow	0
P2RX2	grey	0
DMBT1	blue	0
DNER	turquoise	0
CPSF4L	blue	0
RAB42	green	1
WNT7B	turquoise	0
OR2AG2	blue	0
KRTAP10-6	yellow	0
HEPACAM2	blue	0
POTEE	blue	0
PLA2G2A	cyan	0
IL17REL	green	0
PDCD1	green	1
FAM72B	blue	0
HMX3	turquoise	0
IDO2	brown	0
HMX2	blue	0
NYX	grey	0
AADACL3	grey	0
GAGE2A	black	0
GJB4	turquoise	0
SYCP2	turquoise	0
SPOCK3	magenta	0
PLEKHG4	blue	0
CTSE	tan	0
PRTN3	grey	0
C20orf204	yellow	0
NBPF4	black	0
SPTSSB	blue	0
MME	yellow	0
CCDC196	yellow	0
POTEF	blue	0
MMP1	blue	0
ADH1B	brown	0
ALKAL1	turquoise	0
ZNF239	blue	0
HCAR1	pink	0
FAM163B	salmon	0
GAL3ST4	turquoise	0
ADAM32	turquoise	0
ACSL5	yellow	0
C6orf141	blue	0
LYPD2	salmon	0
UAP1L1	blue	0
ZNF860	turquoise	0
CYP2B6	brown	0
DCHS2	turquoise	0
VEPH1	turquoise	0
OGDHL	brown	0
ZNF695	blue	0
SLC28A3	turquoise	0
CR1L	green	0
CYP2A13	brown	0
UGT2B17	brown	0
KEL	turquoise	0
ZNF560	blue	0
TUBA3C	black	0
AVPR1B	turquoise	0
SULT1C4	turquoise	0
CYP2A7	brown	0
ADH4	brown	0
LPAR1	turquoise	0
FAM47C	grey	0
DCAF12L2	greenyellow	0
TMEM207	black	0
MT1F	cyan	0
KRTAP4-1	turquoise	0
ZNF534	blue	0
TAT	brown	0
PLXNB3	turquoise	0
EGFL6	turquoise	0
APCDD1L	purple	0
RASSF9	turquoise	0
MUC2	grey	0
PNMA5	black	0
DCAF12L1	greenyellow	0
RASGEF1A	turquoise	0
TEDDM1	yellow	0
KPRP	black	0
CXorf66	brown	0
RHOXF2B	black	0
TCEAL5	red	0
GPRIN2	turquoise	0
PTPN20	blue	0
AWAT1	grey	0
XAGE1B	black	0
SLC44A4	tan	0
PRAMEF14	grey	0
PRAMEF15	grey	0
MCCD1	grey	0
ZFP57	greenyellow	0
ASPDH	brown	0
IL31	grey	0
OR2H1	turquoise	0
OR11A1	turquoise	0
OR14J1	turquoise	0
IGFL2	turquoise	0
KRT40	turquoise	0
PCDHA2	magenta	0
ERICH4	brown	0
PRSS1	red	0
LGALS7	red	0
CCNI2	blue	0
MT1H	cyan	0
MT1A	cyan	0
MT1M	cyan	0
TMEM256	grey	0
VCX3B	black	0
LINC00634	blue	0
GAGE1	black	0
CLEC6A	green	1
OLIG2	magenta	0
IFITM5	grey	0
SERPINB5	tan	0
FOXL2NB	tan	0
CD200R1L	blue	0
XKR4	green	0
DIO2	grey	0
SYT3	grey	0
LCAT	blue	0
GPC2	red	0
ZNF90	blue	0
TM6SF2	brown	0
ANG	brown	0
LCNL1	blue	0
NOTO	grey	0
CPEB1	pink	0
FER1L6	grey	0
SPATA31D1	black	0
COL28A1	blue	0
MUC5AC	tan	0
GOLGA6B	grey	0
UBE2QL1	yellow	0
KCNU1	yellow	0
GAB4	greenyellow	0
GCGR	brown	0
ATAD3C	grey	0
IFI30	green	1
IGSF23	brown	0
FAM240C	yellow	0
CELA3B	red	0
PPP1R3G	yellow	0
PLXNA4	grey	0
GAGE12J	black	0
ELFN1	brown	0
CROCC2	grey	0
SPANXB1	turquoise	0
CLDN25	grey	0
PRAC2	turquoise	0
ANKRD18B	blue	0
TSPAN19	blue	0
AKAIN1	yellow	0
TMEM229A	pink	0
MCIDAS	turquoise	0
CLEC2L	blue	0
CT47B1	black	0
PRSS56	grey	0
PRR20G	black	0
UGT1A5	grey	0
L1TD1	greenyellow	0
PNMA2	turquoise	0
C3orf85	brown	0
AMACR	yellow	0
UGT1A8	turquoise	0
UGT1A10	blue	0
UGT1A3	brown	0
VSIG8	purple	0
LEFTY1	blue	0
OR5V1	turquoise	0
UGT1A4	brown	0
ADH1C	brown	0
FMN1	turquoise	0
CLRN2	grey	0
AC010255.2	pink	0
RFPL4B	black	0
FOXD1	purple	0
TRNP1	blue	0
RTL1	red	0
MEX3A	blue	0
GLYATL1B	yellow	0
HCAR3	blue	0
PCDHA3	grey	0
MTRNR2L8	grey	0
CYP2A6	brown	0
ZNF486	blue	0
OR13A1	blue	0
MTRNR2L1	grey	0
HP	brown	0
SLCO1B3-SLCO1B7	yellow	0
C11orf97	grey	0
MGAM	blue	0
MGAM2	blue	0
CLEC5A	green	0
RNASE4	blue	0
DUXA	black	0
TGFBR3L	brown	0
HOXB7	turquoise	0
TUBB8	turquoise	0
HPR	brown	0
TCF24	greenyellow	0
GFY	blue	0
AC233723.1	grey	0
MMP12	green	1
ANXA8L1	turquoise	0
MYH4	grey	0
AC113554.1	grey	0
ANXA8	turquoise	0
ZNF488	blue	0
PTGES3L	blue	0
SMIM22	turquoise	0
CCDC177	brown	0
ERFL	turquoise	0
SLC6A14	turquoise	0
MAGEA2	black	0
SPIB	green	0
ERVV-1	black	0
MTRNR2L11	grey	0
MTRNR2L6	grey	0
RASL10B	yellow	0
CBSL	brown	0
ZNF280B	turquoise	0
PRSS2	red	0
UHRF1	blue	0
CRYAA2	grey	0
HNRNPCL3	black	0
OR12D2	turquoise	0
BLACAT1	tan	0
TEX13D	black	0
TEX13C	black	0
AC132217.2	grey	0
AC139491.7	tan	0
AC069444.2	grey	0
AC010980.1	pink	0
