# Supplementary material for: Distinct cuproptosis patterns in hepatocellular carcinoma patients correlate with unique immune microenvironment characteristics and cell-cell communication, contributing to varied overall survival outcomes
Source: Front Immunol. 2024 May 28;15:1379690. doi: 10.3389/fimmu.2024.1379690 (PMC11168106; doi:10.3389/fimmu.2024.1379690)
Supplement: Supplementary file 5 [file Table_4.xlsx]

## Sheet: Sheet1
Table S4. Cox analysis of cuproptosis score
Training set
	Univariate Cox		Multivariate Cox
	HR (95 % CI)	P value	HR (95 % CI)	P value
Cuproptosis Score	5.85 (3.15-10.88)	<0.001	4.95 (2.62-9.35)	<0.001
Satge
Satge I/II	1	NA	1	NA
Satge III	2.39 (1.33-4.29)	0.004	2.06 (1.13-3.76)	0.018
Satge IV	4.71 (0.63-35.19)	0.131	3.34 (0.45-25.08)	0.241
Validation set
	Univariate Cox		Multivariate Cox
	HR (95 % CI)	P value	HR (95 % CI)	P value
Cuproptosis Score	2.1 (1.17-1.17)	0.013	1.85 (1.01-3.39)	0.046
Satge
Satge I/II	1	NA	1	NA
Satge III	2.24 (1.36-3.7)	0.001	2.14 (1.3-3.53)	0.003
Satge IV	4.91 (1.18-20.45)	0.029	4.56 (1.09-19.01)	0.037
