# Supplementary material for: Distinct cuproptosis patterns in hepatocellular carcinoma patients correlate with unique immune microenvironment characteristics and cell-cell communication, contributing to varied overall survival outcomes
Source: Front Immunol. 2024 May 28;15:1379690. doi: 10.3389/fimmu.2024.1379690 (PMC11168106; doi:10.3389/fimmu.2024.1379690)
Supplement: Supplementary file 6 [file Table_5.xlsx]

## Sheet: HCC.markers
Table S5. Markers of Sc-RNAseq data.
	p_val	avg_log2FC	pct.1	pct.2	p_val_adj	cluster	gene
MS4A1	0	2.90473	0.741	0.008	0	B cell	MS4A1
CD79A	0	2.70712	0.732	0.063	0	B cell	CD79A
LY9	0	2.11239	0.549	0.034	0	B cell	LY9
BANK1	0	2.0833	0.613	0.009	0	B cell	BANK1
CCR7	0	2.03913	0.593	0.066	0	B cell	CCR7
TNFRSF13C	0	1.95714	0.541	0.012	0	B cell	TNFRSF13C
RP5-887A10.1	0	1.89922	0.413	0.005	0	B cell	RP5-887A10.1
AL928768.3	0	1.71296	0.218	0.005	0	B cell	AL928768.3
VPREB3	0	1.31964	0.345	0.01	0	B cell	VPREB3
FCRLA	0	1.09179	0.297	0.006	0	B cell	FCRLA
BLK	0	1.02601	0.288	0.003	0	B cell	BLK
TNFRSF13B	0	0.980843	0.268	0.016	0	B cell	TNFRSF13B
SPIB	0	0.883179	0.266	0.017	0	B cell	SPIB
CXCR5	0	0.619309	0.165	0.002	0	B cell	CXCR5
RP11-693J15.5	0	0.569181	0.143	0.003	0	B cell	RP11-693J15.5
FCRL1	0	0.477759	0.123	0.001	0	B cell	FCRL1
FAM129C	0	0.465169	0.121	0.001	0	B cell	FAM129C
GAPT	4.42e-305	0.76792	0.224	0.012	1.14e-300	B cell	GAPT
ADAM28	8.66e-298	1.46336	0.402	0.043	2.23e-293	B cell	ADAM28
LTB	1.16e-279	2.09301	0.765	0.175	2.97e-275	B cell	LTB
IGHD	8.03e-275	0.744854	0.114	0.003	2.07e-270	B cell	IGHD
LINC00926	1.02e-264	0.839314	0.213	0.013	2.63e-260	B cell	LINC00926
CD37	1.83e-263	2.26019	0.873	0.29	4.69e-259	B cell	CD37
CD22	8.14e-261	0.669259	0.171	0.008	2.09e-256	B cell	CD22
CD19	5.97e-249	0.94365	0.264	0.022	1.54e-244	B cell	CD19
RPS27	5.12e-217	1.45107	1	0.999	1.32e-212	B cell	RPS27
RPL13A	2e-210	1.35043	1	0.997	5.14e-206	B cell	RPL13A
RPL21	1.74e-209	1.37011	0.998	0.997	4.47e-205	B cell	RPL21
IRF8	2.73e-209	1.83153	0.659	0.173	7.02e-205	B cell	IRF8
RPL34	4.68e-205	1.36768	1	0.996	1.2e-200	B cell	RPL34
SELL	9.59e-203	1.34341	0.453	0.077	2.47e-198	B cell	SELL
RPS4X	6.03e-200	1.55376	1	0.986	1.55e-195	B cell	RPS4X
RPS8	9.07e-200	1.28108	0.998	0.99	2.33e-195	B cell	RPS8
RPL11	3.58e-197	1.15472	1	0.992	9.21e-193	B cell	RPL11
RPS27A	4.21e-195	1.23536	1	0.993	1.08e-190	B cell	RPS27A
RPS29	8.68e-191	1.36452	1	0.994	2.23e-186	B cell	RPS29
RPLP2	1.9e-189	1.25966	1	0.993	4.88e-185	B cell	RPLP2
EEF1A1	1.34e-188	1.35296	0.998	0.996	3.44e-184	B cell	EEF1A1
RPL39	3.46e-187	1.17061	1	0.995	8.89e-183	B cell	RPL39
RPS15A	8.29e-187	1.22328	0.998	0.989	2.13e-182	B cell	RPS15A
RPL27A	1.71e-183	1.14838	0.996	0.989	4.39e-179	B cell	RPL27A
RPL23A	3.4e-183	1.19204	0.996	0.989	8.73e-179	B cell	RPL23A
RPL10	1.11e-182	1.00824	1	0.999	2.85e-178	B cell	RPL10
RPL26	4.17e-182	1.24625	0.998	0.984	1.07e-177	B cell	RPL26
LINC01215	9.36e-182	0.39064	0.101	0.004	2.41e-177	B cell	LINC01215
RPS28	4.56e-180	1.01396	1	0.995	1.17e-175	B cell	RPS28
RPS25	5.93e-179	1.22826	0.998	0.982	1.53e-174	B cell	RPS25
RPS6	6.38e-176	1.13426	1	0.991	1.64e-171	B cell	RPS6
CXCR4	1.53e-175	1.89392	0.976	0.625	3.93e-171	B cell	CXCR4
RPS15	2.73e-175	1.02079	1	0.994	7.03e-171	B cell	RPS15
RPS23	2.88e-175	1.16868	1	0.986	7.4e-171	B cell	RPS23
RPL41	4.64e-175	1.01355	1	0.999	1.19e-170	B cell	RPL41
RPL3	5.87e-175	1.09199	0.998	0.994	1.51e-170	B cell	RPL3
EZR	1.33e-173	2.15647	0.87	0.477	3.41e-169	B cell	EZR
RPL9	1.05e-172	1.17747	0.996	0.973	2.7e-168	B cell	RPL9
RPL32	7.91e-172	1.03338	1	0.994	2.03e-167	B cell	RPL32
RPS3	3.61e-169	1.19843	0.996	0.985	9.28e-165	B cell	RPS3
RPS10	1.58e-166	1.36563	0.985	0.949	4.07e-162	B cell	RPS10
CD55	4.39e-165	1.9653	0.697	0.259	1.13e-160	B cell	CD55
RPL13	1.23e-162	1.30579	0.978	0.938	3.15e-158	B cell	RPL13
CD52	1.16e-160	1.75485	0.895	0.439	2.97e-156	B cell	CD52
RPS14	6.48e-159	0.951296	1	0.997	1.66e-154	B cell	RPS14
P2RX5	1.23e-156	0.829102	0.229	0.025	3.16e-152	B cell	P2RX5
RPS18	1.29e-154	0.945435	1	0.998	3.32e-150	B cell	RPS18
RPL31	2.64e-153	1.04746	1	0.98	6.78e-149	B cell	RPL31
GPR183	3.37e-152	2.12169	0.864	0.386	8.65e-148	B cell	GPR183
FCRL2	1.14e-151	0.392092	0.105	0.005	2.94e-147	B cell	FCRL2
YPEL5	1.2e-151	1.82563	0.873	0.532	3.1e-147	B cell	YPEL5
LAPTM5	1.4e-151	1.62807	0.934	0.542	3.6e-147	B cell	LAPTM5
FAU	2.86e-150	0.908224	1	0.981	7.36e-146	B cell	FAU
RPS12	6.25e-149	1.04284	0.998	0.989	1.61e-144	B cell	RPS12
RPL18	1.41e-146	0.968407	0.993	0.976	3.63e-142	B cell	RPL18
RPS2	4.12e-146	1.2491	0.956	0.922	1.06e-141	B cell	RPS2
MALAT1	6.45e-146	1.16476	1	0.989	1.66e-141	B cell	MALAT1
CD83	1.58e-141	1.61731	0.776	0.307	4.05e-137	B cell	CD83
STAG3	1.75e-140	1.0786	0.226	0.028	4.5e-136	B cell	STAG3
HLA-DQA2	2.03e-140	1.29314	0.598	0.169	5.21e-136	B cell	HLA-DQA2
CD69	3.41e-139	1.80425	0.684	0.24	8.77e-135	B cell	CD69
RPS13	5.48e-138	0.917636	0.998	0.978	1.41e-133	B cell	RPS13
CD74	8.01e-136	1.21924	0.998	0.916	2.06e-131	B cell	CD74
HLA-DQB1	4.12e-135	1.30406	0.914	0.504	1.06e-130	B cell	HLA-DQB1
BTG1	1.05e-134	1.78327	0.932	0.841	2.7e-130	B cell	BTG1
EEF1B2	1.42e-134	1.33526	0.941	0.829	3.64e-130	B cell	EEF1B2
RPL10A	8.23e-134	1.00772	0.991	0.968	2.12e-129	B cell	RPL10A
RPL35A	1.52e-133	0.903489	0.998	0.99	3.91e-129	B cell	RPL35A
EEF2	3.73e-131	1.31009	0.954	0.855	9.6e-127	B cell	EEF2
HLA-DRA	1.98e-130	1.13911	0.996	0.844	5.1e-126	B cell	HLA-DRA
RPL12	2.68e-127	0.899142	1	0.984	6.88e-123	B cell	RPL12
KIAA0125	1.48e-125	0.774739	0.167	0.017	3.81e-121	B cell	KIAA0125
RPL18A	4.35e-125	0.887015	1	0.993	1.12e-120	B cell	RPL18A
NR4A2	2.44e-124	1.43022	0.76	0.334	6.27e-120	B cell	NR4A2
PLD4	2.35e-122	0.838309	0.204	0.025	6.04e-118	B cell	PLD4
RPSA	2.48e-121	1.07464	0.974	0.927	6.37e-117	B cell	RPSA
RPS16	8.42e-121	0.794532	1	0.982	2.16e-116	B cell	RPS16
RPS5	1.27e-119	0.815327	0.996	0.974	3.27e-115	B cell	RPS5
RPL36	1.24e-118	0.845891	1	0.988	3.19e-114	B cell	RPL36
CORO1A	3.37e-118	1.2488	0.765	0.333	8.67e-114	B cell	CORO1A
RPL28	5.91e-117	0.824729	0.998	0.99	1.52e-112	B cell	RPL28
TMEM154	1.01e-116	0.698389	0.233	0.033	2.61e-112	B cell	TMEM154
RPS19	4.38e-116	0.80798	1	0.998	1.13e-111	B cell	RPS19
RPS20	1.03e-115	0.790003	1	0.984	2.66e-111	B cell	RPS20
RPS9	3.83e-115	0.772772	0.996	0.986	9.85e-111	B cell	RPS9
HLA-DPA1	2.55e-114	0.835325	0.971	0.686	6.56e-110	B cell	HLA-DPA1
RPL19	6.87e-114	0.733372	1	0.992	1.77e-109	B cell	RPL19
TSC22D3	1.6e-113	1.3718	0.93	0.714	4.11e-109	B cell	TSC22D3
PRDM2	2.27e-113	1.27585	0.475	0.143	5.84e-109	B cell	PRDM2
HLA-DPB1	3.73e-113	0.83454	0.978	0.692	9.58e-109	B cell	HLA-DPB1
CD53	2.05e-110	1.38157	0.756	0.36	5.28e-106	B cell	CD53
CLECL1	4.09e-110	0.953603	0.292	0.056	1.05e-105	B cell	CLECL1
HLA-DQA1	3.89e-109	1.0627	0.837	0.383	1e-104	B cell	HLA-DQA1
AC079767.4	4.29e-107	0.85495	0.198	0.027	1.1e-102	B cell	AC079767.4
RPS21	4.25e-106	0.902924	0.991	0.954	1.09e-101	B cell	RPS21
RP11-231C14.7	7.59e-106	0.593358	0.149	0.016	1.95e-101	B cell	RP11-231C14.7
RPL14	2e-105	0.866805	0.987	0.966	5.13e-101	B cell	RPL14
RPL7	2.81e-105	0.749047	0.998	0.993	7.23e-101	B cell	RPL7
KIAA0226L	9.73e-105	0.656727	0.165	0.019	2.5e-100	B cell	KIAA0226L
GLTSCR2	1.44e-104	1.38295	0.822	0.597	3.71e-100	B cell	GLTSCR2
RHOH	5.84e-104	1.15855	0.525	0.169	1.5e-99	B cell	RHOH
RPLP1	1.35e-102	0.66113	1	0.999	3.47e-98	B cell	RPLP1
PLAC8	1.89e-101	1.19462	0.369	0.087	4.87e-97	B cell	PLAC8
GNG7	2.28e-101	1.05203	0.345	0.085	5.85e-97	B cell	GNG7
REL	4.41e-101	1.39494	0.774	0.423	1.14e-96	B cell	REL
HLA-DRB1	3.09e-100	0.713118	0.985	0.716	7.95e-96	B cell	HLA-DRB1
GNB2L1	5.38e-100	0.818296	0.978	0.959	1.38e-95	B cell	GNB2L1
SMCHD1	1.38e-99	1.51259	0.593	0.255	3.54e-95	B cell	SMCHD1
RPS11	1.59e-97	0.853638	0.976	0.96	4.08e-93	B cell	RPS11
POU2AF1	6.29e-97	0.687181	0.226	0.038	1.62e-92	B cell	POU2AF1
SIDT1	1.64e-96	0.581226	0.163	0.02	4.21e-92	B cell	SIDT1
GPR18	3.02e-95	0.693752	0.178	0.024	7.76e-91	B cell	GPR18
ELF1	2.24e-94	1.32371	0.758	0.443	5.75e-90	B cell	ELF1
RPL5	9.26e-93	0.812801	0.976	0.947	2.38e-88	B cell	RPL5
POU2F2	4.04e-92	0.793926	0.259	0.051	1.04e-87	B cell	POU2F2
CD79B	8.08e-92	1.1613	0.36	0.096	2.08e-87	B cell	CD79B
ARHGAP24	9.29e-92	1.07013	0.312	0.075	2.39e-87	B cell	ARHGAP24
DDX5	1.27e-91	1.07554	0.943	0.882	3.26e-87	B cell	DDX5
STK4	2.65e-90	1.20377	0.695	0.37	6.81e-86	B cell	STK4
FCMR	3.55e-90	0.765489	0.242	0.045	9.14e-86	B cell	FCMR
CD48	2.8e-86	1.14673	0.56	0.22	7.19e-82	B cell	CD48
RPL4	9.09e-85	0.811717	0.963	0.926	2.34e-80	B cell	RPL4
IDS	2.93e-84	1.28134	0.567	0.25	7.53e-80	B cell	IDS
RPL15	1.42e-83	0.566263	0.998	0.993	3.64e-79	B cell	RPL15
RPL30	1.43e-83	0.705373	0.996	0.983	3.67e-79	B cell	RPL30
HERPUD1	3.16e-83	1.31181	0.905	0.776	8.13e-79	B cell	HERPUD1
PABPC1	6.54e-82	0.846287	0.956	0.867	1.68e-77	B cell	PABPC1
LY86	1.79e-81	1.05222	0.457	0.159	4.6e-77	B cell	LY86
IGHM	2.66e-79	1.2673	0.303	0.078	6.85e-75	B cell	IGHM
RPL6	4.56e-78	0.675447	0.985	0.973	1.17e-73	B cell	RPL6
RAB11FIP1	3.76e-77	1.14837	0.431	0.156	9.66e-73	B cell	RAB11FIP1
RPL17	8.23e-77	0.854636	0.954	0.886	2.12e-72	B cell	RPL17
ZNF331	4.4e-74	1.44911	0.637	0.335	1.13e-69	B cell	ZNF331
RAC2	5.25e-73	0.959861	0.58	0.258	1.35e-68	B cell	RAC2
CYTIP	6.54e-73	0.950179	0.64	0.304	1.68e-68	B cell	CYTIP
JUNB	5.04e-72	1.06817	0.89	0.737	1.3e-67	B cell	JUNB
RPL35	6.01e-72	0.582323	0.998	0.987	1.54e-67	B cell	RPL35
RPS3A	1.23e-71	0.70107	0.993	0.976	3.17e-67	B cell	RPS3A
ZFP36L2	1.25e-71	1.1145	0.811	0.613	3.22e-67	B cell	ZFP36L2
STAP1	1.85e-71	0.372971	0.108	0.012	4.75e-67	B cell	STAP1
RPL37	3.72e-71	0.615897	0.991	0.976	9.55e-67	B cell	RPL37
CRIP1	8.27e-71	0.937993	0.686	0.335	2.13e-66	B cell	CRIP1
MEF2C	5.88e-70	1.0621	0.514	0.217	1.51e-65	B cell	MEF2C
SMIM14	5.58e-69	1.71935	0.633	0.427	1.43e-64	B cell	SMIM14
AIM2	9.04e-69	0.66918	0.193	0.037	2.32e-64	B cell	AIM2
RPL7A	2.29e-68	0.692566	0.967	0.942	5.89e-64	B cell	RPL7A
RPL36A	3.58e-67	0.822307	0.971	0.944	9.21e-63	B cell	RPL36A
STK17A	7.19e-67	1.15775	0.541	0.261	1.85e-62	B cell	STK17A
CD70	9.32e-66	0.691031	0.165	0.028	2.4e-61	B cell	CD70
DAPP1	3.96e-65	0.644268	0.24	0.057	1.02e-60	B cell	DAPP1
BCL11A	1.27e-64	0.627578	0.198	0.041	3.25e-60	B cell	BCL11A
TMEM156	3.29e-64	0.697999	0.222	0.05	8.46e-60	B cell	TMEM156
2023-03-01	8.39e-64	0.812657	0.29	0.083	2.16e-59	B cell	2023-03-01
ACAP1	9.98e-63	0.841702	0.391	0.134	2.57e-58	B cell	ACAP1
PARP15	1.49e-60	0.405909	0.116	0.016	3.82e-56	B cell	PARP15
INPP5D	4.82e-60	0.840645	0.305	0.093	1.24e-55	B cell	INPP5D
BIRC3	5.45e-60	1.23538	0.695	0.444	1.4e-55	B cell	BIRC3
CYBA	5.99e-60	0.780472	0.912	0.669	1.54e-55	B cell	CYBA
NFKBID	2.56e-59	0.932067	0.352	0.122	6.57e-55	B cell	NFKBID
ORAI2	2.71e-59	0.850741	0.29	0.088	6.96e-55	B cell	ORAI2
RPS24	3.94e-59	0.556948	0.991	0.979	1.01e-54	B cell	RPS24
NCR3	7.3e-59	0.556934	0.165	0.031	1.88e-54	B cell	NCR3
RPL8	7.57e-59	0.510923	1	0.992	1.95e-54	B cell	RPL8
SLC25A6	7.69e-59	0.776198	0.908	0.862	1.98e-54	B cell	SLC25A6
SMAP2	1.52e-57	1.07143	0.607	0.37	3.91e-53	B cell	SMAP2
PRKCB	2.7e-57	0.68927	0.262	0.073	6.94e-53	B cell	PRKCB
RPL29	4.33e-57	0.557658	0.991	0.974	1.11e-52	B cell	RPL29
RPL27	6.34e-57	0.51941	0.987	0.968	1.63e-52	B cell	RPL27
TMEM243	5.53e-56	1.09543	0.437	0.199	1.42e-51	B cell	TMEM243
RPS7	2.07e-55	0.510383	0.987	0.98	5.31e-51	B cell	RPS7
XIST	3.77e-55	0.836791	0.4	0.15	9.7e-51	B cell	XIST
RPL38	9.17e-55	0.546668	0.98	0.967	2.36e-50	B cell	RPL38
SEL1L3	5.2e-54	0.872679	0.305	0.104	1.34e-49	B cell	SEL1L3
IRF4	9.35e-54	0.721451	0.143	0.026	2.41e-49	B cell	IRF4
PFDN5	1.18e-53	0.598644	0.967	0.955	3.04e-49	B cell	PFDN5
VPS37B	1.22e-53	1.04169	0.433	0.191	3.13e-49	B cell	VPS37B
EIF1	1.79e-53	0.495021	1	0.995	4.61e-49	B cell	EIF1
ZFAS1	3.61e-52	1.03838	0.752	0.625	9.29e-48	B cell	ZFAS1
ISG20	2.08e-51	0.924765	0.701	0.468	5.35e-47	B cell	ISG20
PTMA	2.5e-51	0.430633	1	0.997	6.42e-47	B cell	PTMA
GPR65	4.74e-51	0.969207	0.356	0.133	1.22e-46	B cell	GPR65
RBM39	6.66e-50	0.817395	0.804	0.722	1.71e-45	B cell	RBM39
SP140	4.56e-49	0.633488	0.246	0.072	1.17e-44	B cell	SP140
BASP1	6.44e-49	0.913546	0.374	0.15	1.66e-44	B cell	BASP1
HNRNPA1	2.91e-48	0.626021	0.949	0.91	7.48e-44	B cell	HNRNPA1
LSP1	8.8e-48	0.836846	0.615	0.348	2.26e-43	B cell	LSP1
UBA52	9.85e-48	0.480935	0.982	0.971	2.53e-43	B cell	UBA52
LIMD2	2.76e-47	0.928743	0.451	0.217	7.1e-43	B cell	LIMD2
TUBA1A	9.18e-47	0.857852	0.558	0.296	2.36e-42	B cell	TUBA1A
RPL22	1.03e-46	0.531183	0.965	0.947	2.66e-42	B cell	RPL22
PIM2	1.21e-45	0.891451	0.393	0.173	3.12e-41	B cell	PIM2
KDM6B	1.3e-45	0.928522	0.477	0.243	3.34e-41	B cell	KDM6B
TPT1	8.12e-45	0.409477	0.996	0.982	2.09e-40	B cell	TPT1
CYSLTR1	1.18e-44	0.650771	0.226	0.067	3.03e-40	B cell	CYSLTR1
NAP1L1	8.31e-44	0.784139	0.798	0.729	2.14e-39	B cell	NAP1L1
HLA-E	3.55e-43	0.589753	0.91	0.837	9.13e-39	B cell	HLA-E
PTPRC	5.91e-43	0.60908	0.64	0.363	1.52e-38	B cell	PTPRC
PPM1K	9.24e-43	0.798597	0.321	0.128	2.38e-38	B cell	PPM1K
IFT57	2.33e-42	1.00632	0.369	0.174	6e-38	B cell	IFT57
TAGAP	3.61e-42	0.776713	0.356	0.147	9.29e-38	B cell	TAGAP
GPSM3	3.66e-42	0.794125	0.556	0.322	9.4e-38	B cell	GPSM3
YWHAZ	3.87e-42	0.816012	0.767	0.693	9.95e-38	B cell	YWHAZ
BCAS4	5.69e-42	0.675498	0.229	0.073	1.46e-37	B cell	BCAS4
CD27	1.11e-41	0.600808	0.314	0.116	2.86e-37	B cell	CD27
RILPL2	1.47e-41	1.02133	0.505	0.292	3.78e-37	B cell	RILPL2
KMT2E	1.57e-41	0.995693	0.626	0.486	4.04e-37	B cell	KMT2E
RPLP0	3.61e-41	0.507925	0.976	0.963	9.28e-37	B cell	RPLP0
FAM65B	7.02e-41	0.485993	0.178	0.046	1.8e-36	B cell	FAM65B
IL16	6.41e-40	0.718812	0.255	0.088	1.65e-35	B cell	IL16
RGS2	7.78e-40	1.12253	0.651	0.454	2e-35	B cell	RGS2
NPM1	1.18e-39	0.475617	0.958	0.917	3.04e-35	B cell	NPM1
COMMD6	1.27e-39	0.690825	0.848	0.82	3.27e-35	B cell	COMMD6
RCSD1	2.55e-39	0.738155	0.323	0.134	6.55e-35	B cell	RCSD1
ARHGDIB	3.27e-39	0.603813	0.818	0.598	8.42e-35	B cell	ARHGDIB
SLC2A3	4.08e-39	0.792893	0.505	0.268	1.05e-34	B cell	SLC2A3
SRSF5	5.14e-39	0.860683	0.723	0.664	1.32e-34	B cell	SRSF5
BTF3	5.35e-39	0.492524	0.956	0.921	1.37e-34	B cell	BTF3
P2RY10	6.05e-39	0.466335	0.18	0.048	1.55e-34	B cell	P2RY10
PDE4B	1.51e-38	0.851496	0.404	0.194	3.88e-34	B cell	PDE4B
FNBP1	1.25e-37	0.87254	0.521	0.327	3.22e-33	B cell	FNBP1
ARID5B	3.22e-37	0.980583	0.508	0.305	8.29e-33	B cell	ARID5B
EEF1G	5.57e-37	0.97256	0.565	0.412	1.43e-32	B cell	EEF1G
HVCN1	6.43e-37	0.684692	0.202	0.064	1.65e-32	B cell	HVCN1
SRSF7	1.68e-36	0.79876	0.708	0.623	4.32e-32	B cell	SRSF7
RIC3	2.06e-36	0.505031	0.149	0.038	5.29e-32	B cell	RIC3
CCNI	4.98e-36	0.735774	0.743	0.661	1.28e-31	B cell	CCNI
RPL23	1.14e-35	0.456898	0.96	0.95	2.94e-31	B cell	RPL23
ARHGAP25	1.73e-35	0.554613	0.198	0.061	4.46e-31	B cell	ARHGAP25
THEMIS2	1.82e-35	0.826717	0.363	0.176	4.68e-31	B cell	THEMIS2
RP11-138A9.1	2.67e-35	0.774128	0.536	0.334	6.86e-31	B cell	RP11-138A9.1
CIRBP	8e-35	0.684682	0.776	0.728	2.06e-30	B cell	CIRBP
SCIMP	2.48e-34	0.553816	0.215	0.073	6.38e-30	B cell	SCIMP
STK17B	4.63e-34	0.770946	0.514	0.311	1.19e-29	B cell	STK17B
CREM	4.88e-34	0.883165	0.701	0.593	1.25e-29	B cell	CREM
ANKRD44	7.81e-34	0.735257	0.295	0.125	2.01e-29	B cell	ANKRD44
IL2RG	9.17e-34	0.579232	0.521	0.298	2.36e-29	B cell	IL2RG
BTK	1.32e-33	0.558167	0.209	0.071	3.4e-29	B cell	BTK
TBC1D10C	1.91e-33	0.513872	0.196	0.061	4.9e-29	B cell	TBC1D10C
RPL24	2.24e-33	0.42066	0.969	0.96	5.75e-29	B cell	RPL24
KDM4B	2.87e-33	0.71197	0.213	0.075	7.37e-29	B cell	KDM4B
NACA	7.36e-33	0.422104	0.963	0.951	1.89e-28	B cell	NACA
MT-ND3	2.35e-32	0.304419	0.982	0.933	6.03e-28	B cell	MT-ND3
LDLRAD4	2.98e-32	1.04939	0.279	0.118	7.66e-28	B cell	LDLRAD4
PDE7A	5.29e-32	0.759819	0.268	0.112	1.36e-27	B cell	PDE7A
FMNL1	6.92e-32	0.610359	0.295	0.126	1.78e-27	B cell	FMNL1
BCL2A1	9.55e-32	0.459426	0.433	0.221	2.46e-27	B cell	BCL2A1
H3F3B	1.26e-31	0.380612	0.991	0.986	3.24e-27	B cell	H3F3B
EVI2B	2.63e-31	0.732434	0.451	0.25	6.75e-27	B cell	EVI2B
RASGRP2	2.95e-31	0.565112	0.213	0.076	7.58e-27	B cell	RASGRP2
COTL1	3.02e-31	0.615817	0.609	0.398	7.76e-27	B cell	COTL1
RP11-138A9.2	9.97e-31	0.968303	0.44	0.259	2.56e-26	B cell	RP11-138A9.2
PRDM4	3.61e-30	0.543302	0.169	0.054	9.28e-26	B cell	PRDM4
AC090498.1	7.79e-30	0.676588	0.813	0.773	2e-25	B cell	AC090498.1
RPL37A	1.49e-29	0.353912	0.989	0.984	3.82e-25	B cell	RPL37A
AREG	2.49e-29	1.30748	0.402	0.215	6.4e-25	B cell	AREG
BCL2	2.55e-29	0.507603	0.215	0.078	6.56e-25	B cell	BCL2
PTPN1	2.92e-29	0.924993	0.411	0.252	7.51e-25	B cell	PTPN1
UCP2	3.48e-29	0.800187	0.516	0.331	8.94e-25	B cell	UCP2
FCRL5	3.55e-29	0.44753	0.119	0.03	9.14e-25	B cell	FCRL5
AC016831.7	4.9e-29	0.674984	0.338	0.161	1.26e-24	B cell	AC016831.7
FAM46C	2.88e-28	0.590263	0.299	0.136	7.42e-24	B cell	FAM46C
HLA-DMA	3.16e-28	0.494121	0.695	0.511	8.12e-24	B cell	HLA-DMA
EBF1	7.07e-28	0.428253	0.154	0.047	1.82e-23	B cell	EBF1
SKIL	9.64e-28	0.900265	0.431	0.271	2.48e-23	B cell	SKIL
B2M	3.43e-27	0.255103	1	0.999	8.81e-23	B cell	B2M
ALOX5AP	4.02e-27	0.612855	0.442	0.241	1.03e-22	B cell	ALOX5AP
ITSN2	5.82e-27	0.905446	0.415	0.27	1.5e-22	B cell	ITSN2
RPS17	6.28e-27	0.348111	0.998	0.981	1.61e-22	B cell	RPS17
CD82	6.78e-27	0.768325	0.334	0.179	1.74e-22	B cell	CD82
SSPN	7.61e-27	0.422179	0.13	0.037	1.96e-22	B cell	SSPN
PMAIP1	1.83e-26	0.785699	0.448	0.268	4.72e-22	B cell	PMAIP1
EIF4A2	5.16e-26	0.515788	0.826	0.806	1.33e-21	B cell	EIF4A2
C1orf132	6.73e-26	0.477909	0.156	0.051	1.73e-21	B cell	C1orf132
EIF3E	1.19e-25	0.477403	0.857	0.812	3.05e-21	B cell	EIF3E
PNISR	2.21e-25	0.778495	0.607	0.537	5.69e-21	B cell	PNISR
EIF3F	4.2e-25	0.704397	0.64	0.6	1.08e-20	B cell	EIF3F
EEF1D	4.53e-25	0.370401	0.958	0.944	1.17e-20	B cell	EEF1D
HNRNPDL	5.03e-25	0.611762	0.721	0.713	1.29e-20	B cell	HNRNPDL
CCR6	8.35e-25	0.421764	0.189	0.067	2.15e-20	B cell	CCR6
RP5-1171I10.5	1.32e-24	0.564883	0.196	0.073	3.4e-20	B cell	RP5-1171I10.5
RSL24D1	2.91e-24	0.801111	0.659	0.633	7.49e-20	B cell	RSL24D1
CMTM6	2.93e-24	0.791284	0.626	0.565	7.52e-20	B cell	CMTM6
PNRC1	3.63e-24	0.461722	0.767	0.701	9.35e-20	B cell	PNRC1
NCF1	3.79e-24	0.641058	0.288	0.143	9.73e-20	B cell	NCF1
GPBP1	8.4e-24	0.711252	0.629	0.581	2.16e-19	B cell	GPBP1
CD44	1.28e-23	0.542175	0.574	0.401	3.28e-19	B cell	CD44
MYO1G	1.54e-23	0.378293	0.189	0.07	3.96e-19	B cell	MYO1G
HLA-C	2.81e-23	0.264473	0.989	0.965	7.24e-19	B cell	HLA-C
NRROS	3.19e-23	0.370472	0.147	0.049	8.2e-19	B cell	NRROS
RP11-347P5.1	4.24e-23	0.619832	0.341	0.181	1.09e-18	B cell	RP11-347P5.1
OFD1	5.61e-23	0.776749	0.358	0.216	1.44e-18	B cell	OFD1
BCAS2	1.32e-22	0.960347	0.556	0.489	3.39e-18	B cell	BCAS2
DOCK8	2.38e-22	0.500889	0.257	0.12	6.11e-18	B cell	DOCK8
CD1C	4.39e-22	0.300641	0.103	0.028	1.13e-17	B cell	CD1C
HNRNPA0	7.14e-22	0.641656	0.646	0.595	1.84e-17	B cell	HNRNPA0
MYL12A	9.34e-22	0.359328	0.873	0.879	2.4e-17	B cell	MYL12A
FAM159A	1.73e-21	0.363693	0.114	0.034	4.45e-17	B cell	FAM159A
DUSP1	3.67e-21	0.368545	0.877	0.822	9.43e-17	B cell	DUSP1
MCL1	6.64e-21	0.620347	0.727	0.729	1.71e-16	B cell	MCL1
SP100	6.65e-21	0.734126	0.505	0.408	1.71e-16	B cell	SP100
RNASET2	9.68e-21	0.468548	0.64	0.519	2.49e-16	B cell	RNASET2
TCF4	1.02e-20	0.572104	0.33	0.18	2.63e-16	B cell	TCF4
HLA-DOB	1.61e-20	0.420973	0.145	0.053	4.13e-16	B cell	HLA-DOB
DDX21	2.92e-20	0.819774	0.534	0.464	7.52e-16	B cell	DDX21
SWAP70	2.95e-20	0.733288	0.33	0.202	7.59e-16	B cell	SWAP70
TRAF3IP3	3.18e-20	0.444518	0.185	0.074	8.18e-16	B cell	TRAF3IP3
SMDT1	3.57e-20	0.642167	0.626	0.627	9.19e-16	B cell	SMDT1
2023-09-01	4.03e-20	0.566138	0.284	0.149	1.04e-15	B cell	2023-09-01
FXYD5	4.6e-20	0.481059	0.648	0.506	1.18e-15	B cell	FXYD5
EMP3	7.21e-20	0.560093	0.618	0.476	1.85e-15	B cell	EMP3
CDC42SE2	1.31e-19	0.748383	0.503	0.404	3.37e-15	B cell	CDC42SE2
FAM49A	1.63e-19	0.604717	0.286	0.155	4.19e-15	B cell	FAM49A
PLP2	1.7e-19	0.676968	0.475	0.347	4.37e-15	B cell	PLP2
OAZ1	1.81e-19	0.300454	0.96	0.943	4.66e-15	B cell	OAZ1
ANKRD12	4.32e-19	0.706379	0.512	0.426	1.11e-14	B cell	ANKRD12
ARHGAP15	5.96e-19	0.496487	0.279	0.145	1.53e-14	B cell	ARHGAP15
PPP1R15A	1.27e-18	0.51475	0.695	0.635	3.25e-14	B cell	PPP1R15A
2023-09-06	2.01e-18	0.702573	0.389	0.271	5.18e-14	B cell	2023-09-06
EIF3L	2.29e-18	0.657703	0.618	0.618	5.88e-14	B cell	EIF3L
SIT1	2.58e-18	0.37106	0.158	0.061	6.64e-14	B cell	SIT1
ZFP36	2.9e-18	0.306726	0.811	0.764	7.45e-14	B cell	ZFP36
ARHGAP30	3.95e-18	0.430556	0.198	0.088	1.02e-13	B cell	ARHGAP30
TMSB4X	7.1e-18	0.28174	1	0.996	1.83e-13	B cell	TMSB4X
RNGTT	7.17e-18	0.766459	0.18	0.081	1.84e-13	B cell	RNGTT
SOX4	8.92e-18	0.500726	0.119	0.337	2.29e-13	B cell	SOX4
HOPX	1.13e-17	0.691509	0.209	0.096	2.9e-13	B cell	HOPX
C16orf54	1.77e-17	0.500068	0.185	0.079	4.55e-13	B cell	C16orf54
CXCR3	1.97e-17	0.49227	0.158	0.063	5.07e-13	B cell	CXCR3
ADGRE5	2.66e-17	0.601069	0.378	0.249	6.83e-13	B cell	ADGRE5
ARF6	3.74e-17	0.689645	0.578	0.555	9.62e-13	B cell	ARF6
TRIM22	4.8e-17	0.553548	0.286	0.162	1.24e-12	B cell	TRIM22
CTD-3252C9.4	5.3e-17	0.547607	0.387	0.252	1.36e-12	B cell	CTD-3252C9.4
SARAF	6.01e-17	0.464493	0.723	0.742	1.54e-12	B cell	SARAF
KLF6	9.01e-17	0.469319	0.82	0.8	2.32e-12	B cell	KLF6
MYCBP2	9.66e-17	0.695078	0.332	0.218	2.49e-12	B cell	MYCBP2
GPM6B	1.5e-16	0.349498	0.119	0.042	3.87e-12	B cell	GPM6B
TXNIP	1.57e-16	0.68068	0.681	0.646	4.04e-12	B cell	TXNIP
RASGRP1	2.01e-16	0.268271	0.108	0.036	5.17e-12	B cell	RASGRP1
AFF3	2.08e-16	0.392121	0.119	0.043	5.34e-12	B cell	AFF3
HLA-DMB	2.21e-16	0.480567	0.453	0.308	5.69e-12	B cell	HLA-DMB
TNFAIP8	3.1e-16	0.579648	0.338	0.209	7.97e-12	B cell	TNFAIP8
LDHB	3.66e-16	0.412568	0.604	0.483	9.41e-12	B cell	LDHB
MAP3K8	3.86e-16	0.650089	0.345	0.224	9.91e-12	B cell	MAP3K8
PHACTR1	5.19e-16	0.746381	0.275	0.153	1.33e-11	B cell	PHACTR1
LCP1	5.63e-16	0.457872	0.459	0.318	1.45e-11	B cell	LCP1
ARPC3	6.41e-16	0.362276	0.835	0.854	1.65e-11	B cell	ARPC3
ATP2B1	7.62e-16	0.895588	0.422	0.342	1.96e-11	B cell	ATP2B1
SERPINB9	8.5e-16	0.603711	0.365	0.234	2.19e-11	B cell	SERPINB9
SNN	1.2e-15	0.627047	0.213	0.111	3.09e-11	B cell	SNN
NFATC1	1.7e-15	0.434085	0.158	0.068	4.36e-11	B cell	NFATC1
RHOF	1.74e-15	0.392427	0.248	0.132	4.47e-11	B cell	RHOF
CELF2	2.11e-15	0.548027	0.38	0.252	5.43e-11	B cell	CELF2
RASSF2	2.48e-15	0.343708	0.125	0.048	6.38e-11	B cell	RASSF2
LPIN1	2.64e-15	0.712371	0.292	0.185	6.8e-11	B cell	LPIN1
EIF2S3	5.74e-15	0.785843	0.481	0.438	1.48e-10	B cell	EIF2S3
WIPF1	6.79e-15	0.477139	0.391	0.269	1.75e-10	B cell	WIPF1
LINC-PINT	8.25e-15	0.544379	0.259	0.149	2.12e-10	B cell	LINC-PINT
JUND	1.55e-14	0.397769	0.688	0.654	3.99e-10	B cell	JUND
RPL22L1	1.59e-14	0.74929	0.523	0.492	4.08e-10	B cell	RPL22L1
RSL1D1	1.98e-14	0.602247	0.563	0.53	5.09e-10	B cell	RSL1D1
CNTRL	1.99e-14	0.468133	0.202	0.104	5.13e-10	B cell	CNTRL
AKNA	2.63e-14	0.453748	0.211	0.108	6.76e-10	B cell	AKNA
USP36	3.31e-14	0.688336	0.303	0.2	8.51e-10	B cell	USP36
RBM38	5.17e-14	0.38871	0.154	0.069	1.33e-09	B cell	RBM38
CAPG	5.94e-14	0.277707	0.424	0.288	1.53e-09	B cell	CAPG
HCG18	6.18e-14	0.495063	0.189	0.097	1.59e-09	B cell	HCG18
CCND3	7.11e-14	0.599262	0.343	0.234	1.83e-09	B cell	CCND3
SAMSN1	7.89e-14	0.346441	0.49	0.351	2.03e-09	B cell	SAMSN1
LAT2	1e-13	0.399176	0.174	0.083	2.57e-09	B cell	LAT2
WHSC1L1	2.13e-13	0.642619	0.345	0.25	5.47e-09	B cell	WHSC1L1
SNX2	2.33e-13	0.7899	0.484	0.452	5.98e-09	B cell	SNX2
HMHA1	2.59e-13	0.481214	0.231	0.131	6.67e-09	B cell	HMHA1
MAP4K1	3.3e-13	0.297759	0.127	0.053	8.48e-09	B cell	MAP4K1
SLC38A1	3.45e-13	0.52855	0.297	0.193	8.86e-09	B cell	SLC38A1
RBMX	3.54e-13	0.633932	0.563	0.55	9.1e-09	B cell	RBMX
FOSB	4.67e-13	0.363436	0.631	0.548	1.2e-08	B cell	FOSB
LPXN	5.26e-13	0.447634	0.242	0.138	1.35e-08	B cell	LPXN
TMC8	5.31e-13	0.273666	0.119	0.048	1.37e-08	B cell	TMC8
CALM1	6.09e-13	0.331573	0.763	0.791	1.57e-08	B cell	CALM1
ZNF165	7.03e-13	0.465537	0.13	0.056	1.81e-08	B cell	ZNF165
LYN	9.55e-13	0.526008	0.255	0.156	2.46e-08	B cell	LYN
FAM60A	1.1e-12	0.602501	0.27	0.176	2.82e-08	B cell	FAM60A
NCL	1.13e-12	0.510997	0.646	0.674	2.91e-08	B cell	NCL
RASGEF1B	1.39e-12	0.688172	0.312	0.207	3.57e-08	B cell	RASGEF1B
NR4A1	1.43e-12	0.615727	0.459	0.357	3.68e-08	B cell	NR4A1
SASH3	1.47e-12	0.29095	0.112	0.045	3.77e-08	B cell	SASH3
DDX3X	1.79e-12	0.738481	0.501	0.47	4.6e-08	B cell	DDX3X
TOMM7	1.9e-12	0.293367	0.833	0.867	4.88e-08	B cell	TOMM7
C6orf48	1.93e-12	0.659257	0.525	0.515	4.97e-08	B cell	C6orf48
ANAPC16	2.1e-12	0.368631	0.686	0.729	5.4e-08	B cell	ANAPC16
MGAT5	3.06e-12	0.309126	0.108	0.043	7.88e-08	B cell	MGAT5
LRRFIP1	4.23e-12	0.627123	0.545	0.527	1.09e-07	B cell	LRRFIP1
SOCS1	4.81e-12	0.468876	0.266	0.163	1.24e-07	B cell	SOCS1
EAF2	5.61e-12	0.472047	0.193	0.106	1.44e-07	B cell	EAF2
DENND3	5.96e-12	0.386384	0.143	0.067	1.53e-07	B cell	DENND3
ARID5A	1.28e-11	0.578299	0.36	0.268	3.28e-07	B cell	ARID5A
RPA2	1.53e-11	0.664706	0.349	0.276	3.94e-07	B cell	RPA2
TERF2IP	1.7e-11	0.594897	0.462	0.405	4.38e-07	B cell	TERF2IP
VASP	1.96e-11	0.621694	0.385	0.315	5.05e-07	B cell	VASP
RASSF5	2.14e-11	0.370128	0.204	0.113	5.51e-07	B cell	RASSF5
ANKRD13A	3.17e-11	0.484834	0.189	0.107	8.16e-07	B cell	ANKRD13A
ITGB7	3.21e-11	0.329778	0.141	0.067	8.26e-07	B cell	ITGB7
NIN	3.87e-11	0.489829	0.191	0.109	9.94e-07	B cell	NIN
CYBB	4.24e-11	0.317325	0.277	0.17	1.09e-06	B cell	CYBB
BCLAF1	5.98e-11	0.646805	0.453	0.415	1.54e-06	B cell	BCLAF1
SFPQ	6.09e-11	0.675072	0.525	0.532	1.57e-06	B cell	SFPQ
PRRC2C	6.31e-11	0.584882	0.512	0.509	1.62e-06	B cell	PRRC2C
NCOR1	7.09e-11	0.63057	0.407	0.351	1.82e-06	B cell	NCOR1
LRMP	7.75e-11	0.320981	0.125	0.057	1.99e-06	B cell	LRMP
ICAM3	8.08e-11	0.592239	0.385	0.313	2.08e-06	B cell	ICAM3
UBXN1	8.63e-11	0.468557	0.578	0.607	2.22e-06	B cell	UBXN1
SF1	1.3e-10	0.665459	0.475	0.462	3.33e-06	B cell	SF1
VAMP2	1.4e-10	0.555537	0.481	0.441	3.6e-06	B cell	VAMP2
RP11-511P7.5	1.73e-10	0.48297	0.121	0.057	4.45e-06	B cell	RP11-511P7.5
MIDN	1.78e-10	0.586004	0.352	0.27	4.59e-06	B cell	MIDN
CHD2	2.07e-10	0.604021	0.31	0.232	5.33e-06	B cell	CHD2
TAF1D	2.21e-10	0.681521	0.433	0.4	5.68e-06	B cell	TAF1D
PRMT9	2.31e-10	0.56952	0.215	0.13	5.93e-06	B cell	PRMT9
ADAM19	2.6e-10	0.271497	0.114	0.051	6.69e-06	B cell	ADAM19
CCNH	3.91e-10	0.639096	0.431	0.375	1.01e-05	B cell	CCNH
SPINT2	4.04e-10	0.409471	0.204	0.121	1.04e-05	B cell	SPINT2
MOB3A	4.78e-10	0.42972	0.189	0.109	1.23e-05	B cell	MOB3A
FAM133B	4.97e-10	0.645315	0.475	0.459	1.28e-05	B cell	FAM133B
OSBPL10	5.25e-10	0.319253	0.103	0.046	1.35e-05	B cell	OSBPL10
C9orf72	5.4e-10	0.482484	0.2	0.121	1.39e-05	B cell	C9orf72
EIF3D	5.62e-10	0.508618	0.554	0.568	1.45e-05	B cell	EIF3D
RELT	7.87e-10	0.288895	0.123	0.058	2.02e-05	B cell	RELT
RSRP1	1.04e-09	0.695893	0.488	0.47	2.67e-05	B cell	RSRP1
SP110	1.14e-09	0.462075	0.189	0.113	2.93e-05	B cell	SP110
PTK2B	1.29e-09	0.388092	0.16	0.087	3.31e-05	B cell	PTK2B
RUBCN	1.31e-09	0.356671	0.136	0.07	3.36e-05	B cell	RUBCN
DUSP2	1.62e-09	0.349769	0.479	0.38	4.16e-05	B cell	DUSP2
GCC2	1.64e-09	0.586959	0.389	0.331	4.22e-05	B cell	GCC2
AKAP13	2.57e-09	0.511875	0.464	0.425	6.6e-05	B cell	AKAP13
PHF20	3.02e-09	0.599226	0.371	0.315	7.77e-05	B cell	PHF20
2023-09-07	3.24e-09	0.387434	0.611	0.63	8.32e-05	B cell	2023-09-07
PVT1	3.71e-09	0.350946	0.112	0.053	9.54e-05	B cell	PVT1
RUNX3	3.72e-09	0.290301	0.178	0.099	9.56e-05	B cell	RUNX3
DRAM2	7.16e-09	0.645842	0.446	0.43	0.000184185	B cell	DRAM2
LBH	7.36e-09	0.341199	0.215	0.131	0.00018931	B cell	LBH
FUS	7.48e-09	0.516956	0.578	0.593	0.00019237	B cell	FUS
TNRC6B	9.15e-09	0.650998	0.382	0.34	0.000235274	B cell	TNRC6B
RALGAPA1	9.82e-09	0.443686	0.209	0.133	0.000252561	B cell	RALGAPA1
RGS19	1.18e-08	0.50205	0.235	0.162	0.000302719	B cell	RGS19
SYK	1.26e-08	0.316907	0.127	0.066	0.000325022	B cell	SYK
GTF2B	1.45e-08	0.548412	0.349	0.292	0.000372132	B cell	GTF2B
PIKFYVE	1.66e-08	0.430399	0.158	0.093	0.000427109	B cell	PIKFYVE
ARAP2	2e-08	0.300906	0.13	0.067	0.000513054	B cell	ARAP2
EIF3H	2.04e-08	0.303248	0.699	0.719	0.000525576	B cell	EIF3H
TMC6	2.21e-08	0.402988	0.207	0.133	0.000567347	B cell	TMC6
PDCD4	3.17e-08	0.500037	0.378	0.318	0.000814202	B cell	PDCD4
NFKB2	4.02e-08	0.547749	0.262	0.191	0.00103352	B cell	NFKB2
SYNGR2	4.29e-08	0.555882	0.466	0.475	0.00110361	B cell	SYNGR2
RP11-386I14.4	5.33e-08	0.464259	0.156	0.09	0.00137139	B cell	RP11-386I14.4
CHD1	6.22e-08	0.553149	0.336	0.277	0.00160039	B cell	CHD1
RNF139	6.47e-08	0.61747	0.33	0.278	0.00166294	B cell	RNF139
GGA2	7.5e-08	0.486909	0.213	0.146	0.00192836	B cell	GGA2
PIK3IP1	8.17e-08	0.468526	0.303	0.226	0.00209968	B cell	PIK3IP1
SYTL1	1.2e-07	0.330665	0.143	0.081	0.00308004	B cell	SYTL1
TAF7	1.44e-07	0.603221	0.429	0.412	0.00370386	B cell	TAF7
JAK1	1.46e-07	0.492982	0.451	0.438	0.00374519	B cell	JAK1
SERP1	1.69e-07	0.32842	0.712	0.743	0.0043406	B cell	SERP1
BCL2L11	1.95e-07	0.499844	0.218	0.151	0.00500555	B cell	BCL2L11
ANKRD37	2.33e-07	0.473514	0.301	0.234	0.00599621	B cell	ANKRD37
FGD2	3.3e-07	0.308663	0.132	0.074	0.00847912	B cell	FGD2
CLEC2D	3.69e-07	0.299591	0.237	0.158	0.00948643	B cell	CLEC2D
ALOX5	4.52e-07	0.262009	0.101	0.051	0.0116302	B cell	ALOX5
HNRNPK	4.72e-07	0.252292	0.756	0.807	0.0121337	B cell	HNRNPK
UVRAG	5.39e-07	0.444248	0.178	0.118	0.0138588	B cell	UVRAG
IER2	5.79e-07	0.404357	0.567	0.57	0.0148889	B cell	IER2
EMB	6.44e-07	0.279678	0.185	0.116	0.0165467	B cell	EMB
PCNXL4	6.69e-07	0.511226	0.196	0.134	0.0172094	B cell	PCNXL4
ELMSAN1	7.4e-07	0.607727	0.253	0.193	0.0190181	B cell	ELMSAN1
PCSK7	8.72e-07	0.505948	0.284	0.226	0.0224224	B cell	PCSK7
C19orf43	9.14e-07	0.409579	0.576	0.627	0.0235101	B cell	C19orf43
IKZF1	9.58e-07	0.274847	0.154	0.091	0.0246273	B cell	IKZF1
TLE3	1.19e-06	0.424816	0.191	0.13	0.0306517	B cell	TLE3
SRSF2	1.35e-06	0.447079	0.563	0.627	0.0347859	B cell	SRSF2
CCDC88C	1.41e-06	0.275744	0.132	0.077	0.0363439	B cell	CCDC88C
TRIM38	1.54e-06	0.50865	0.22	0.161	0.0395366	B cell	TRIM38
TFEB	1.7e-06	0.28772	0.101	0.054	0.0436061	B cell	TFEB
ZNF430	2.24e-06	0.289716	0.119	0.067	0.0576842	B cell	ZNF430
RP11-796E2.4	2.27e-06	0.322911	0.114	0.063	0.0582566	B cell	RP11-796E2.4
DCK	2.4e-06	0.523905	0.286	0.235	0.0616853	B cell	DCK
RP1-313I6.12	2.64e-06	0.44821	0.233	0.173	0.0678131	B cell	RP1-313I6.12
N4BP2L2	2.8e-06	0.511301	0.521	0.562	0.0720066	B cell	N4BP2L2
EIF4B	2.8e-06	0.539001	0.473	0.495	0.0720105	B cell	EIF4B
ODC1	2.83e-06	0.594341	0.314	0.279	0.0728897	B cell	ODC1
ARGLU1	2.96e-06	0.465869	0.433	0.423	0.0761468	B cell	ARGLU1
PPP3CC	2.97e-06	0.340041	0.169	0.111	0.0764825	B cell	PPP3CC
POLR2J3	3.44e-06	0.546044	0.393	0.374	0.0885282	B cell	POLR2J3
ARL4A	3.74e-06	0.55275	0.484	0.491	0.0962657	B cell	ARL4A
CDKN2D	4.18e-06	0.283047	0.116	0.067	0.107351	B cell	CDKN2D
WDR74	4.3e-06	0.636516	0.295	0.257	0.11061	B cell	WDR74
TAPBP	4.85e-06	0.494451	0.499	0.554	0.12474	B cell	TAPBP
ZC3HAV1	5.96e-06	0.629138	0.336	0.292	0.153236	B cell	ZC3HAV1
TCOF1	6.12e-06	0.554954	0.218	0.167	0.157352	B cell	TCOF1
TRA2A	7.41e-06	0.597657	0.402	0.389	0.1905	B cell	TRA2A
SNX9	7.92e-06	0.553942	0.303	0.266	0.203762	B cell	SNX9
BOD1L1	9.16e-06	0.464044	0.2	0.147	0.235398	B cell	BOD1L1
CD72	1.08e-05	0.386071	0.167	0.111	0.2774	B cell	CD72
DDX24	1.15e-05	0.430662	0.508	0.535	0.295348	B cell	DDX24
DGKD	1.35e-05	0.312137	0.103	0.059	0.346801	B cell	DGKD
TGFB1	1.56e-05	0.325621	0.275	0.216	0.401736	B cell	TGFB1
SNU13	1.59e-05	0.362767	0.6	0.692	0.408455	B cell	SNU13
EIF4A3	1.64e-05	0.494807	0.484	0.5	0.421186	B cell	EIF4A3
EVL	2.01e-05	0.299696	0.347	0.293	0.516841	B cell	EVL
ST8SIA4	2.08e-05	0.260473	0.141	0.089	0.533675	B cell	ST8SIA4
VCPKMT	2.18e-05	0.343888	0.125	0.078	0.561729	B cell	VCPKMT
ANXA6	2.29e-05	0.497511	0.402	0.395	0.589596	B cell	ANXA6
GLIPR1	2.77e-05	0.450578	0.334	0.282	0.711105	B cell	GLIPR1
LSM7	3.19e-05	0.433123	0.514	0.57	0.819932	B cell	LSM7
HNRNPU	3.21e-05	0.44125	0.549	0.614	0.826311	B cell	HNRNPU
IDI1	3.26e-05	0.484363	0.516	0.543	0.83708	B cell	IDI1
RNMT	3.39e-05	0.538585	0.352	0.335	0.871243	B cell	RNMT
ATM	3.76e-05	0.425543	0.22	0.17	0.966045	B cell	ATM
ATRX	3.77e-05	0.522564	0.409	0.415	0.969818	B cell	ATRX
CTSH	3.88e-05	0.514797	0.473	0.513	0.996669	B cell	CTSH
DDX17	4.01e-05	0.497033	0.442	0.468	1	B cell	DDX17
NSMCE3	4.11e-05	0.49674	0.202	0.154	1	B cell	NSMCE3
NAF1	4.3e-05	0.313914	0.116	0.072	1	B cell	NAF1
CCDC109B	4.93e-05	0.367432	0.202	0.149	1	B cell	CCDC109B
TWISTNB	5.1e-05	0.751047	0.316	0.286	1	B cell	TWISTNB
IFI16	5.36e-05	0.274603	0.446	0.406	1	B cell	IFI16
DENND4A	6.05e-05	0.333241	0.158	0.109	1	B cell	DENND4A
TSPYL2	7.59e-05	0.39033	0.237	0.185	1	B cell	TSPYL2
VOPP1	9.2e-05	0.508827	0.299	0.272	1	B cell	VOPP1
CYB561A3	0.000108732	0.425147	0.198	0.155	1	B cell	CYB561A3
SH3KBP1	0.000130326	0.368296	0.299	0.257	1	B cell	SH3KBP1
RASGRP3	0.000141114	0.330156	0.16	0.115	1	B cell	RASGRP3
ATF7IP	0.000151232	0.384996	0.18	0.135	1	B cell	ATF7IP
STRBP	0.000155934	0.416321	0.152	0.111	1	B cell	STRBP
MTMR6	0.000163409	0.401936	0.152	0.108	1	B cell	MTMR6
RALGPS2	0.000174315	0.534261	0.187	0.149	1	B cell	RALGPS2
ADD3	0.000196592	0.434611	0.255	0.219	1	B cell	ADD3
BLNK	0.000197389	0.372365	0.147	0.106	1	B cell	BLNK
SNX29	0.000200919	0.337211	0.121	0.08	1	B cell	SNX29
KLHL6	0.000207298	0.265497	0.112	0.072	1	B cell	KLHL6
G3BP2	0.000218711	0.418418	0.341	0.319	1	B cell	G3BP2
IL10RA	0.000236913	0.262528	0.226	0.173	1	B cell	IL10RA
EML4	0.000241635	0.461923	0.374	0.374	1	B cell	EML4
ALG13	0.000248309	0.673173	0.316	0.306	1	B cell	ALG13
TGIF2	0.000254228	0.308776	0.132	0.09	1	B cell	TGIF2
SKAP2	0.000266357	0.502684	0.301	0.275	1	B cell	SKAP2
PTPN6	0.000278362	0.425028	0.235	0.194	1	B cell	PTPN6
NR4A3	0.000316711	0.538051	0.178	0.131	1	B cell	NR4A3
SLBP	0.00034426	0.497021	0.363	0.359	1	B cell	SLBP
TRAF5	0.000349235	0.270924	0.112	0.073	1	B cell	TRAF5
MALT1	0.000391138	0.368951	0.158	0.117	1	B cell	MALT1
DDX6	0.00043811	0.508054	0.319	0.303	1	B cell	DDX6
ARHGEF1	0.000463065	0.317747	0.242	0.2	1	B cell	ARHGEF1
SH3BGRL	0.000497646	0.304032	0.501	0.505	1	B cell	SH3BGRL
NUP210	0.000524666	0.308925	0.125	0.087	1	B cell	NUP210
MOB1A	0.000552904	0.443591	0.426	0.451	1	B cell	MOB1A
PIP4K2A	0.000591407	0.349497	0.268	0.231	1	B cell	PIP4K2A
UPF2	0.000679334	0.525112	0.354	0.366	1	B cell	UPF2
ARID3A	0.000788146	0.355666	0.143	0.104	1	B cell	ARID3A
SNHG7	0.000805241	0.407321	0.352	0.35	1	B cell	SNHG7
CYFIP2	0.000815337	0.319152	0.125	0.088	1	B cell	CYFIP2
C2orf69	0.000877452	0.382006	0.176	0.14	1	B cell	C2orf69
MAPK1IP1L	0.000954481	0.499679	0.363	0.369	1	B cell	MAPK1IP1L
KIAA1551	0.000959864	0.487973	0.244	0.215	1	B cell	KIAA1551
PARP1	0.000982025	0.441917	0.402	0.43	1	B cell	PARP1
TRAF3	0.0010182	0.298098	0.114	0.079	1	B cell	TRAF3
LMNA	0.00111404	0.573443	0.574	0.657	1	B cell	LMNA
APOBEC3C	0.00112484	0.314034	0.233	0.19	1	B cell	APOBEC3C
EPC1	0.00121129	0.467753	0.334	0.334	1	B cell	EPC1
ISCU	0.0012936	0.39521	0.468	0.536	1	B cell	ISCU
2023-09-09	0.00133067	0.479869	0.356	0.366	1	B cell	2023-09-09
CORO7	0.00141453	0.314624	0.132	0.096	1	B cell	CORO7
BBX	0.00142978	0.504394	0.347	0.359	1	B cell	BBX
EIF1AX	0.00158962	0.427494	0.484	0.566	1	B cell	EIF1AX
RANBP2	0.00179721	0.490797	0.253	0.227	1	B cell	RANBP2
RSRC2	0.00198679	0.463031	0.479	0.553	1	B cell	RSRC2
UBE2I	0.00207317	0.388585	0.468	0.531	1	B cell	UBE2I
PPIG	0.00211454	0.450297	0.455	0.527	1	B cell	PPIG
WSB1	0.00228488	0.374663	0.492	0.545	1	B cell	WSB1
SYNGR1	0.00235177	0.404157	0.169	0.138	1	B cell	SYNGR1
SULF2	0.00236861	0.332856	0.141	0.106	1	B cell	SULF2
SYAP1	0.00238465	0.49429	0.433	0.484	1	B cell	SYAP1
JMJD1C	0.0024764	0.390111	0.349	0.345	1	B cell	JMJD1C
JOSD1	0.00264989	0.363524	0.211	0.179	1	B cell	JOSD1
WAS	0.00270377	0.263673	0.191	0.153	1	B cell	WAS
MGEA5	0.00278878	0.485181	0.301	0.297	1	B cell	MGEA5
DDX27	0.00309051	0.547372	0.325	0.332	1	B cell	DDX27
ARL6IP5	0.00330443	0.306269	0.521	0.576	1	B cell	ARL6IP5
LINC01116	0.00340733	0.344861	0.147	0.114	1	B cell	LINC01116
SMARCB1	0.00375215	0.481451	0.299	0.303	1	B cell	SMARCB1
CD47	0.00393923	0.396095	0.422	0.468	1	B cell	CD47
IL27RA	0.00415215	0.250598	0.121	0.088	1	B cell	IL27RA
RBM4	0.00456702	0.37869	0.18	0.151	1	B cell	RBM4
CYTH1	0.0047056	0.399696	0.209	0.183	1	B cell	CYTH1
N4BP2L1	0.00533593	0.523227	0.237	0.219	1	B cell	N4BP2L1
BTG2	0.00554978	0.297813	0.431	0.436	1	B cell	BTG2
TUBA4A	0.00584024	0.291717	0.356	0.355	1	B cell	TUBA4A
PPP1R2	0.00675242	0.290808	0.418	0.449	1	B cell	PPP1R2
ANKRD11	0.00736598	0.483196	0.255	0.244	1	B cell	ANKRD11
BDP1	0.00790426	0.489023	0.253	0.243	1	B cell	BDP1
PTGDS	0.00793615	1.32555	0.062	0.104	1	B cell	PTGDS
FNBP4	0.00864048	0.390837	0.233	0.216	1	B cell	FNBP4
MARCKSL1	0.00871177	0.474323	0.402	0.428	1	B cell	MARCKSL1
SAFB2	0.00942675	0.435681	0.268	0.263	1	B cell	SAFB2
TPSB2	0	8.94403	0.818	0.024	0	Mast cell	TPSB2
TPSAB1	0	8.41391	0.818	0.01	0	Mast cell	TPSAB1
CPA3	0	4.45905	0.803	0.003	0	Mast cell	CPA3
MS4A2	0	3.04068	0.758	0.001	0	Mast cell	MS4A2
RGS13	0	2.73162	0.712	0.019	0	Mast cell	RGS13
IL1RL1	0	2.49671	0.621	0.011	0	Mast cell	IL1RL1
HDC	0	2.43603	0.636	0.001	0	Mast cell	HDC
KIT	0	2.23102	0.591	0.004	0	Mast cell	KIT
SLC18A2	0	1.90668	0.5	0.002	0	Mast cell	SLC18A2
RP11-354E11.2	0	1.7587	0.47	0	0	Mast cell	RP11-354E11.2
TPSD1	0	0.984062	0.258	0.001	0	Mast cell	TPSD1
AC004791.2	0	0.815943	0.212	0	0	Mast cell	AC004791.2
CALB2	0	0.765607	0.197	0.001	0	Mast cell	CALB2
CDK15	0	0.649402	0.152	0	0	Mast cell	CDK15
RP11-501J20.5	0	0.435174	0.106	0	0	Mast cell	RP11-501J20.5
SIGLEC6	0	0.398896	0.106	0	0	Mast cell	SIGLEC6
HPGDS	1.92e-267	3.57874	0.803	0.034	4.94e-263	Mast cell	HPGDS
SLC24A3	8.75e-218	0.607844	0.136	0.001	2.25e-213	Mast cell	SLC24A3
FLJ21408	3.09e-193	1.38411	0.348	0.008	7.95e-189	Mast cell	FLJ21408
GATA2	4.32e-175	2.01578	0.515	0.021	1.11e-170	Mast cell	GATA2
SVOPL	3.78e-166	0.669008	0.197	0.003	9.72e-162	Mast cell	SVOPL
C1orf186	1.46e-156	2.63072	0.652	0.038	3.75e-152	Mast cell	C1orf186
IL9R	3.55e-120	0.340792	0.106	0.001	9.13e-116	Mast cell	IL9R
ITGA2B	5.77e-117	0.901799	0.227	0.006	1.48e-112	Mast cell	ITGA2B
GRAP2	4.8e-101	1.3525	0.455	0.027	1.23e-96	Mast cell	GRAP2
VWA5A	1.22e-90	2.72269	0.606	0.057	3.13e-86	Mast cell	VWA5A
PNMT	2.11e-61	0.562743	0.136	0.004	5.43e-57	Mast cell	PNMT
ALOX5AP1	5.51e-57	2.87528	0.939	0.242	1.42e-52	Mast cell	ALOX5AP
LINC00694	1.04e-54	0.574756	0.182	0.008	2.67e-50	Mast cell	LINC00694
IL1RAPL1	1.01e-53	0.653758	0.167	0.007	2.6e-49	Mast cell	IL1RAPL1
GCSAML	6.77e-51	0.397223	0.106	0.003	1.74e-46	Mast cell	GCSAML
HPGD	4.42e-50	3.64859	0.773	0.184	1.14e-45	Mast cell	HPGD
CTSG	5.79e-50	2.14711	0.106	0.003	1.49e-45	Mast cell	CTSG
ENPP3	7.83e-42	0.461183	0.106	0.004	2.01e-37	Mast cell	ENPP3
ALOX51	5.81e-36	1.21897	0.379	0.051	1.49e-31	Mast cell	ALOX5
CAPG1	1.63e-34	2.27885	0.818	0.289	4.2e-30	Mast cell	CAPG
LCN6	6.15e-34	0.598797	0.136	0.007	1.58e-29	Mast cell	LCN6
AREG1	8.45e-34	2.95145	0.742	0.217	2.17e-29	Mast cell	AREG
LAT	5.9e-31	1.58042	0.485	0.093	1.52e-26	Mast cell	LAT
ANXA1	6.57e-30	2.50174	0.939	0.497	1.69e-25	Mast cell	ANXA1
ZSWIM4	8.03e-30	0.771359	0.242	0.025	2.06e-25	Mast cell	ZSWIM4
SRGN	5e-29	1.94008	0.985	0.765	1.29e-24	Mast cell	SRGN
MALAT11	5.09e-29	1.38416	1	0.989	1.31e-24	Mast cell	MALAT1
RPL341	1.44e-27	1.14373	1	0.996	3.71e-23	Mast cell	RPL34
DHRS9	5.82e-27	0.856261	0.333	0.051	1.5e-22	Mast cell	DHRS9
PTGS1	5.82e-27	1.09472	0.288	0.039	1.5e-22	Mast cell	PTGS1
RP11-76E17.3	2.53e-26	0.785068	0.167	0.014	6.52e-22	Mast cell	RP11-76E17.3
FCER1A	3.14e-26	0.847852	0.182	0.016	8.08e-22	Mast cell	FCER1A
BTK1	3.52e-25	1.29616	0.379	0.072	9.04e-21	Mast cell	BTK
MAOB	1.33e-23	1.88652	0.652	0.261	3.43e-19	Mast cell	MAOB
CD9	1.68e-23	1.84675	0.833	0.438	4.32e-19	Mast cell	CD9
SLC26A2	2.1e-23	1.45685	0.364	0.071	5.4e-19	Mast cell	SLC26A2
TMEM1541	6.73e-23	0.883611	0.258	0.036	1.73e-18	Mast cell	TMEM154
CD691	7.25e-23	2.56009	0.682	0.245	1.86e-18	Mast cell	CD69
H3F3B1	1.01e-22	1.18375	1	0.986	2.61e-18	Mast cell	H3F3B
ID2	4.59e-22	1.77297	0.939	0.735	1.18e-17	Mast cell	ID2
PTMA1	1.73e-21	0.991766	1	0.997	4.45e-17	Mast cell	PTMA
GPR651	2.26e-21	1.57686	0.5	0.135	5.8e-17	Mast cell	GPR65
MYADM	6.15e-21	1.7468	0.712	0.318	1.58e-16	Mast cell	MYADM
FOSB1	7.71e-21	1.71633	0.879	0.549	1.98e-16	Mast cell	FOSB
SAMSN11	1.27e-20	1.58117	0.788	0.352	3.26e-16	Mast cell	SAMSN1
TSC22D31	2.42e-20	1.45901	0.955	0.716	6.23e-16	Mast cell	TSC22D3
EEF1A11	3.32e-20	0.886976	1	0.996	8.55e-16	Mast cell	EEF1A1
ARHGDIB1	7.56e-20	1.25064	0.955	0.6	1.94e-15	Mast cell	ARHGDIB
ADAM12	7.59e-20	0.370551	0.106	0.008	1.95e-15	Mast cell	ADAM12
LAPTM4A	3.23e-19	1.80409	0.864	0.759	8.32e-15	Mast cell	LAPTM4A
SKIL1	3.44e-19	1.63632	0.636	0.272	8.85e-15	Mast cell	SKIL
RAB27B	4.38e-19	0.836342	0.227	0.034	1.13e-14	Mast cell	RAB27B
CNRIP1	9.14e-19	1.02288	0.333	0.071	2.35e-14	Mast cell	CNRIP1
S100A6	2.74e-18	1.0785	0.955	0.633	7.04e-14	Mast cell	S100A6
LEO1	3.05e-18	1.36983	0.515	0.181	7.85e-14	Mast cell	LEO1
RPL261	4.88e-18	0.857569	0.985	0.985	1.25e-13	Mast cell	RPL26
RPL211	5.04e-18	0.781081	0.985	0.997	1.3e-13	Mast cell	RPL21
FXYD51	5.32e-18	1.26137	0.848	0.508	1.37e-13	Mast cell	FXYD5
SYTL3	6.2e-18	1.11328	0.455	0.123	1.59e-13	Mast cell	SYTL3
S100A4	6.23e-18	1.14445	0.939	0.568	1.6e-13	Mast cell	S100A4
LMNA1	7.5e-18	1.61717	0.909	0.655	1.93e-13	Mast cell	LMNA
CD441	8.03e-18	1.39451	0.788	0.403	2.06e-13	Mast cell	CD44
RGS1	8.37e-18	1.83462	0.894	0.536	2.15e-13	Mast cell	RGS1
LDHB1	1.73e-17	1.40396	0.818	0.484	4.46e-13	Mast cell	LDHB
TNFRSF9	1.86e-17	0.81245	0.303	0.059	4.78e-13	Mast cell	TNFRSF9
TUBA1A1	3.2e-17	2.77512	0.636	0.299	8.23e-13	Mast cell	TUBA1A
RGS21	3.24e-17	2.14753	0.773	0.456	8.33e-13	Mast cell	RGS2
CTD-3252C9.41	7.11e-17	1.63733	0.606	0.253	1.83e-12	Mast cell	CTD-3252C9.4
CATSPER1	2.93e-16	0.527585	0.152	0.018	7.52e-12	Mast cell	CATSPER1
BIRC31	3.72e-16	1.87276	0.742	0.447	9.56e-12	Mast cell	BIRC3
RPL101	7.99e-16	0.639985	0.985	0.999	2.05e-11	Mast cell	RPL10
RAC21	1.23e-15	1.17781	0.621	0.262	3.16e-11	Mast cell	RAC2
KLRG1	1.85e-15	0.720383	0.242	0.044	4.76e-11	Mast cell	KLRG1
SDCBP	2.45e-15	1.25267	0.909	0.771	6.29e-11	Mast cell	SDCBP
CD821	6.53e-15	1.23852	0.485	0.18	1.68e-10	Mast cell	CD82
C16orf541	9.79e-15	0.838691	0.333	0.08	2.52e-10	Mast cell	C16orf54
CREM1	2.16e-14	1.45899	0.818	0.594	5.56e-10	Mast cell	CREM
CTNNBL1	2.18e-14	1.56278	0.591	0.301	5.59e-10	Mast cell	CTNNBL1
RPL71	2.52e-14	0.673129	0.985	0.993	6.47e-10	Mast cell	RPL7
ZFP361	1.1e-13	1.3537	0.879	0.764	2.84e-09	Mast cell	ZFP36
DDX51	1.38e-13	0.973067	0.939	0.883	3.55e-09	Mast cell	DDX5
RENBP	7e-13	1.16447	0.424	0.154	1.8e-08	Mast cell	RENBP
LTC4S	8.28e-13	1.32229	0.288	0.074	2.13e-08	Mast cell	LTC4S
IL18R1	1.25e-12	0.674325	0.182	0.032	3.22e-08	Mast cell	IL18R1
CSF1	1.29e-12	1.2141	0.303	0.082	3.32e-08	Mast cell	CSF1
TNFAIP3	1.56e-12	1.18224	0.773	0.515	4.02e-08	Mast cell	TNFAIP3
DDIT4	1.87e-12	1.24465	0.803	0.604	4.81e-08	Mast cell	DDIT4
RPL36AL	2.06e-12	0.87184	0.924	0.907	5.3e-08	Mast cell	RPL36AL
LAPTM51	2.6e-12	0.957833	0.864	0.546	6.69e-08	Mast cell	LAPTM5
ELF11	3.95e-12	1.23577	0.712	0.446	1.02e-07	Mast cell	ELF1
RPS291	4.45e-12	0.634957	1	0.994	1.15e-07	Mast cell	RPS29
AC020571.3	4.81e-12	0.454627	0.121	0.015	1.24e-07	Mast cell	AC020571.3
RPS61	5.09e-12	0.641197	1	0.991	1.31e-07	Mast cell	RPS6
DUSP10	5.09e-12	1.32582	0.545	0.273	1.31e-07	Mast cell	DUSP10
RPS4X1	5.3e-12	0.797201	1	0.986	1.36e-07	Mast cell	RPS4X
FAU1	5.73e-12	0.577792	1	0.981	1.47e-07	Mast cell	FAU
FCER1G	6.29e-12	0.708078	0.833	0.491	1.62e-07	Mast cell	FCER1G
TESPA1	7.68e-12	0.421161	0.121	0.016	1.98e-07	Mast cell	TESPA1
SELK	1.09e-11	1.4238	0.833	0.777	2.81e-07	Mast cell	SELK
RPS271	1.15e-11	0.547807	1	0.999	2.95e-07	Mast cell	RPS27
RHOH1	1.29e-11	1.18422	0.455	0.173	3.31e-07	Mast cell	RHOH
RASGRP4	1.66e-11	0.414762	0.106	0.013	4.27e-07	Mast cell	RASGRP4
RPL321	2.61e-11	0.569252	0.985	0.994	6.72e-07	Mast cell	RPL32
FER	3.19e-11	0.835239	0.227	0.054	8.21e-07	Mast cell	FER
CKLF	3.54e-11	1.023	0.742	0.539	9.09e-07	Mast cell	CKLF
RPL33	6.53e-11	0.482235	1	0.994	1.68e-06	Mast cell	RPL3
TCTEX1D1	6.54e-11	0.333067	0.106	0.014	1.68e-06	Mast cell	TCTEX1D1
C1orf228	7.57e-11	0.47352	0.121	0.017	1.95e-06	Mast cell	C1orf228
SDPR	1.16e-10	1.03405	0.333	0.102	2.98e-06	Mast cell	SDPR
RPL13A1	1.24e-10	0.44671	1	0.997	3.2e-06	Mast cell	RPL13A
CD371	1.27e-10	1.07111	0.591	0.297	3.26e-06	Mast cell	CD37
RPL311	2.11e-10	0.554951	1	0.981	5.43e-06	Mast cell	RPL31
RPL111	2.58e-10	0.516807	1	0.992	6.65e-06	Mast cell	RPL11
RPS31	3.09e-10	0.567261	0.97	0.985	7.96e-06	Mast cell	RPS3
TWISTNB1	3.4e-10	1.46694	0.53	0.286	8.75e-06	Mast cell	TWISTNB
RPL27A1	3.45e-10	0.494416	1	0.989	8.88e-06	Mast cell	RPL27A
FHL1	3.8e-10	0.925743	0.364	0.133	9.76e-06	Mast cell	FHL1
GLUL	5.7e-10	0.962575	0.909	0.726	1.46e-05	Mast cell	GLUL
RBM391	5.76e-10	0.918391	0.803	0.723	1.48e-05	Mast cell	RBM39
CIRBP1	8.96e-10	0.894009	0.818	0.729	2.3e-05	Mast cell	CIRBP
SLC2A31	8.99e-10	1.23954	0.545	0.271	2.31e-05	Mast cell	SLC2A3
RPS251	9.01e-10	0.594168	0.985	0.982	2.32e-05	Mast cell	RPS25
RPL411	1.22e-09	0.397766	1	0.999	3.13e-05	Mast cell	RPL41
RPS27A1	1.33e-09	0.513028	0.985	0.994	3.42e-05	Mast cell	RPS27A
CD274	1.45e-09	0.427145	0.121	0.019	3.72e-05	Mast cell	CD274
EMP31	2.93e-09	1.14416	0.712	0.478	7.52e-05	Mast cell	EMP3
SON	3.76e-09	0.821697	0.773	0.643	9.66e-05	Mast cell	SON
RPS81	3.96e-09	0.45607	1	0.99	0.000101773	Mast cell	RPS8
RPL391	4.08e-09	0.447494	1	0.995	0.000104783	Mast cell	RPL39
ARHGAP151	5.76e-09	0.693288	0.379	0.147	0.000148071	Mast cell	ARHGAP15
CD521	7.06e-09	1.55442	0.652	0.444	0.000181582	Mast cell	CD52
GALC	8.31e-09	0.820612	0.242	0.072	0.000213769	Mast cell	GALC
REL1	1.01e-08	0.899429	0.667	0.427	0.00026019	Mast cell	REL
FOXP1	1.03e-08	1.18428	0.576	0.385	0.000263652	Mast cell	FOXP1
PRKAR1A	1.05e-08	1.12911	0.652	0.527	0.000268983	Mast cell	PRKAR1A
SMYD3	1.42e-08	0.923534	0.364	0.157	0.000364827	Mast cell	SMYD3
MLPH	1.51e-08	0.672264	0.227	0.067	0.000387694	Mast cell	MLPH
VIM	1.69e-08	0.565021	0.909	0.66	0.000435794	Mast cell	VIM
STK17B1	2.37e-08	0.826234	0.561	0.313	0.000610193	Mast cell	STK17B
SARAF1	2.63e-08	0.614834	0.833	0.741	0.000677328	Mast cell	SARAF
BEX4	2.77e-08	1.07584	0.409	0.192	0.000711805	Mast cell	BEX4
REC8	3.76e-08	0.323434	0.121	0.022	0.000966725	Mast cell	REC8
HNRNPA11	3.77e-08	0.563302	0.97	0.911	0.000968259	Mast cell	HNRNPA1
ITM2A	4.18e-08	0.794373	0.5	0.239	0.00107418	Mast cell	ITM2A
SYAP11	4.53e-08	1.25792	0.621	0.483	0.00116489	Mast cell	SYAP1
TSC22D1	9.75e-08	1.3585	0.667	0.501	0.0025066	Mast cell	TSC22D1
ADRB2	1.01e-07	1.02604	0.303	0.119	0.00258837	Mast cell	ADRB2
RPL51	1.01e-07	0.498487	0.97	0.948	0.00259331	Mast cell	RPL5
ZBTB32	1.16e-07	0.4328	0.106	0.019	0.00298303	Mast cell	ZBTB32
MITF	1.16e-07	0.686135	0.242	0.079	0.00298912	Mast cell	MITF
PLIN2	1.18e-07	0.913284	0.833	0.77	0.00303451	Mast cell	PLIN2
RPS151	1.23e-07	0.409909	1	0.994	0.00315488	Mast cell	RPS15
RPL61	1.62e-07	0.426244	0.97	0.973	0.00416583	Mast cell	RPL6
P2RY14	1.67e-07	0.44244	0.106	0.019	0.00428536	Mast cell	P2RY14
GALNT6	1.75e-07	0.440858	0.121	0.024	0.00450601	Mast cell	GALNT6
CRIP11	1.87e-07	1.05874	0.591	0.339	0.00479732	Mast cell	CRIP1
CLIC1	1.99e-07	0.588892	0.894	0.835	0.0051201	Mast cell	CLIC1
RAB33A	2.17e-07	0.418705	0.106	0.019	0.00557245	Mast cell	RAB33A
RPL36A1	2.42e-07	0.503583	0.985	0.944	0.00621026	Mast cell	RPL36A
AP1S3	2.75e-07	0.480222	0.152	0.037	0.00707203	Mast cell	AP1S3
DNAJA1	2.83e-07	1.04829	0.818	0.808	0.00726707	Mast cell	DNAJA1
RPL361	3.1e-07	0.40181	1	0.988	0.0079796	Mast cell	RPL36
RPS6KA5	3.27e-07	0.70755	0.227	0.074	0.00840478	Mast cell	RPS6KA5
ASAH1	3.57e-07	0.873635	0.697	0.561	0.00918845	Mast cell	ASAH1
B2M1	4.61e-07	0.395254	1	0.999	0.0118493	Mast cell	B2M
RPS131	4.7e-07	0.433565	1	0.979	0.0120854	Mast cell	RPS13
GNB2L11	5.38e-07	0.475237	0.985	0.959	0.0138291	Mast cell	GNB2L1
RPL241	5.74e-07	0.430931	0.985	0.96	0.0147465	Mast cell	RPL24
SH3BGRL3	6.44e-07	0.68208	0.879	0.82	0.0165693	Mast cell	SH3BGRL3
RPL18A1	7.51e-07	0.371436	0.985	0.993	0.0193141	Mast cell	RPL18A
RPL35A1	7.65e-07	0.37179	0.985	0.99	0.019667	Mast cell	RPL35A
RPS15A1	9.23e-07	0.383605	1	0.989	0.0237306	Mast cell	RPS15A
CLEC12A	1.03e-06	0.530061	0.152	0.039	0.0265618	Mast cell	CLEC12A
RPS141	1.15e-06	0.361481	1	0.997	0.0295648	Mast cell	RPS14
RPL141	1.24e-06	0.41268	0.985	0.966	0.0318006	Mast cell	RPL14
CPM	1.57e-06	1.12455	0.5	0.317	0.0403286	Mast cell	CPM
SYTL2	1.78e-06	0.63228	0.152	0.04	0.0458084	Mast cell	SYTL2
2023-09-02	1.94e-06	0.989939	0.561	0.438	0.0497788	Mast cell	2023-09-02
SPECC1	2.06e-06	0.512083	0.152	0.04	0.052881	Mast cell	SPECC1
PABPC11	2.23e-06	0.517887	0.909	0.868	0.0572683	Mast cell	PABPC1
RHBDD2	2.25e-06	1.12981	0.515	0.37	0.0578133	Mast cell	RHBDD2
CD63	2.25e-06	0.628768	0.955	0.899	0.0578593	Mast cell	CD63
SPINT21	2.39e-06	0.690119	0.288	0.121	0.0614242	Mast cell	SPINT2
TTC39B	2.55e-06	0.46778	0.167	0.048	0.0656907	Mast cell	TTC39B
RPL151	2.93e-06	0.341816	1	0.993	0.0754274	Mast cell	RPL15
BATF	3.14e-06	0.512331	0.318	0.134	0.0807203	Mast cell	BATF
NFKBIZ	3.16e-06	0.967631	0.53	0.357	0.0813354	Mast cell	NFKBIZ
RPL91	3.29e-06	0.506684	0.985	0.973	0.0845896	Mast cell	RPL9
RPL181	3.65e-06	0.355368	0.97	0.976	0.0938198	Mast cell	RPL18
UBE2D3	3.99e-06	0.526523	0.818	0.799	0.102492	Mast cell	UBE2D3
RPS281	4.55e-06	0.339539	1	0.995	0.116975	Mast cell	RPS28
GMFG	4.73e-06	0.66406	0.667	0.468	0.121673	Mast cell	GMFG
RPL37A1	4.89e-06	0.435487	1	0.984	0.125837	Mast cell	RPL37A
UBB	5.1e-06	0.555835	0.97	0.973	0.131073	Mast cell	UBB
RPL42	5.5e-06	0.481998	0.924	0.927	0.141394	Mast cell	RPL4
ARHGAP18	5.77e-06	1.05553	0.394	0.224	0.148309	Mast cell	ARHGAP18
LAT21	7.26e-06	0.584247	0.227	0.084	0.186671	Mast cell	LAT2
RAB37	8.76e-06	0.473369	0.136	0.037	0.225338	Mast cell	RAB37
PMP22	1.05e-05	0.644593	0.318	0.15	0.269092	Mast cell	PMP22
LMNB1	1.27e-05	0.998702	0.288	0.132	0.326874	Mast cell	LMNB1
RPL10A1	1.31e-05	0.356667	0.985	0.968	0.336433	Mast cell	RPL10A
BCL2A11	1.39e-05	0.628293	0.424	0.223	0.358311	Mast cell	BCL2A1
H3F3C	2.03e-05	0.535341	0.258	0.109	0.523218	Mast cell	H3F3C
1971-09-01	2.17e-05	0.775507	0.682	0.63	0.558578	Mast cell	2023-09-07
RPL121	2.3e-05	0.354704	0.955	0.984	0.590387	Mast cell	RPL12
IFITM2	2.47e-05	0.559568	0.758	0.683	0.634297	Mast cell	IFITM2
SPN	2.47e-05	0.424072	0.197	0.069	0.635368	Mast cell	SPN
ARHGEF6	2.49e-05	0.496896	0.182	0.063	0.640864	Mast cell	ARHGEF6
RPL171	2.53e-05	0.498796	0.894	0.887	0.65139	Mast cell	RPL17
EIF4B1	3.4e-05	0.718997	0.576	0.495	0.875472	Mast cell	EIF4B
CYTH4	4.45e-05	0.576042	0.182	0.066	1	Mast cell	CYTH4
RASSF51	4.59e-05	0.595171	0.258	0.114	1	Mast cell	RASSF5
TTI1	4.79e-05	0.630762	0.182	0.067	1	Mast cell	TTI1
CALM2	5.63e-05	0.430378	0.955	0.924	1	Mast cell	CALM2
NSMCE1	8.85e-05	1.00296	0.455	0.349	1	Mast cell	NSMCE1
PLAUR	9.76e-05	0.255475	0.5	0.306	1	Mast cell	PLAUR
ANKRD28	0.000118019	0.886641	0.333	0.193	1	Mast cell	ANKRD28
EIF3E1	0.000127339	0.48013	0.833	0.812	1	Mast cell	EIF3E
BTG21	0.000134715	0.85511	0.545	0.436	1	Mast cell	BTG2
CCNH1	0.000136136	0.716679	0.5	0.375	1	Mast cell	CCNH
HNRNPK1	0.000148415	0.635484	0.803	0.807	1	Mast cell	HNRNPK
RALB	0.000150441	0.777174	0.333	0.199	1	Mast cell	RALB
DUSP6	0.000152798	0.981815	0.379	0.24	1	Mast cell	DUSP6
RPSA1	0.000167727	0.300613	0.955	0.927	1	Mast cell	RPSA
ACSL4	0.000172551	1.0016	0.348	0.222	1	Mast cell	ACSL4
ELL2	0.000191991	0.867562	0.485	0.392	1	Mast cell	ELL2
ACOT7	0.000202409	1.41387	0.303	0.175	1	Mast cell	ACOT7
BHLHE40	0.000213561	0.775774	0.439	0.312	1	Mast cell	BHLHE40
NDFIP2	0.000226192	0.888674	0.348	0.224	1	Mast cell	NDFIP2
ANAPC161	0.000272346	0.464231	0.727	0.728	1	Mast cell	ANAPC16
RBMX1	0.0002767	0.539909	0.621	0.55	1	Mast cell	RBMX
CRBN	0.000285842	0.874697	0.409	0.291	1	Mast cell	CRBN
TMEM255B	0.0003683	0.515607	0.136	0.048	1	Mast cell	TMEM255B
BZW1	0.000368411	0.713991	0.636	0.623	1	Mast cell	BZW1
MTHFD2	0.000375829	0.57038	0.394	0.247	1	Mast cell	MTHFD2
PARP4	0.000380495	0.693357	0.212	0.099	1	Mast cell	PARP4
CNBP	0.00041808	0.580739	0.727	0.726	1	Mast cell	CNBP
ARL6IP51	0.000495281	0.617597	0.621	0.575	1	Mast cell	ARL6IP5
ICAM1	0.000501357	0.515274	0.455	0.306	1	Mast cell	ICAM1
COMMD61	0.000510543	0.432483	0.758	0.82	1	Mast cell	COMMD6
MORF4L1	0.000514691	0.40691	0.773	0.795	1	Mast cell	MORF4L1
LPCAT2	0.000540111	0.55259	0.182	0.079	1	Mast cell	LPCAT2
RPL231	0.000578474	0.305407	0.97	0.95	1	Mast cell	RPL23
JUN	0.000587302	0.256213	0.455	0.804	1	Mast cell	JUN
TRAF3IP31	0.000597744	0.495016	0.182	0.075	1	Mast cell	TRAF3IP3
OSM	0.000613995	0.657778	0.152	0.057	1	Mast cell	OSM
ZNF445	0.000704887	0.461033	0.136	0.051	1	Mast cell	ZNF445
PLGRKT	0.000803553	0.877392	0.379	0.273	1	Mast cell	PLGRKT
KMT2E1	0.000854644	0.640237	0.545	0.488	1	Mast cell	KMT2E
ZEB2	0.000905004	0.723873	0.333	0.207	1	Mast cell	ZEB2
C1orf162	0.000995585	0.395603	0.424	0.259	1	Mast cell	C1orf162
YWHAZ1	0.00100584	0.526091	0.697	0.694	1	Mast cell	YWHAZ
RP11-347P5.11	0.00109267	0.586283	0.318	0.183	1	Mast cell	RP11-347P5.1
ABRACL	0.00113087	0.815375	0.53	0.475	1	Mast cell	ABRACL
AKAP131	0.00115491	0.831614	0.5	0.425	1	Mast cell	AKAP13
PAK1	0.00137451	0.696117	0.303	0.194	1	Mast cell	PAK1
EEF21	0.00146364	0.332042	0.864	0.856	1	Mast cell	EEF2
RPLP21	0.00148743	0.266809	1	0.993	1	Mast cell	RPLP2
RPS241	0.00153653	0.30883	0.985	0.98	1	Mast cell	RPS24
NMT2	0.00155806	0.836151	0.288	0.182	1	Mast cell	NMT2
BCAS21	0.00196542	0.708471	0.53	0.49	1	Mast cell	BCAS2
CD831	0.00259749	0.379886	0.455	0.313	1	Mast cell	CD83
RBM3	0.00260112	0.693567	0.636	0.659	1	Mast cell	RBM3
S100A11	0.00272631	0.273812	0.818	0.713	1	Mast cell	S100A11
RP11-620J15.3	0.00300189	0.593228	0.212	0.117	1	Mast cell	RP11-620J15.3
ARMCX3	0.00304258	0.644794	0.333	0.23	1	Mast cell	ARMCX3
SMCR5	0.00306675	0.293297	0.121	0.047	1	Mast cell	SMCR5
PTPN7	0.0031495	0.327843	0.212	0.105	1	Mast cell	PTPN7
PPP1R15A1	0.00320635	0.933621	0.636	0.636	1	Mast cell	PPP1R15A
PTGER2	0.00325918	0.362566	0.152	0.065	1	Mast cell	PTGER2
LAIR1	0.00330011	0.568609	0.242	0.138	1	Mast cell	LAIR1
PRNP	0.0035536	0.688336	0.409	0.312	1	Mast cell	PRNP
PFDN51	0.00377888	0.258873	0.939	0.956	1	Mast cell	PFDN5
CDC42SE1	0.00445154	0.585533	0.455	0.377	1	Mast cell	CDC42SE1
SFT2D1	0.00463585	0.673327	0.485	0.438	1	Mast cell	SFT2D1
RASGEF1B1	0.00485608	0.798662	0.318	0.209	1	Mast cell	RASGEF1B
PRKX	0.00485795	0.516514	0.152	0.07	1	Mast cell	PRKX
ADGRE51	0.00518062	0.451793	0.364	0.251	1	Mast cell	ADGRE5
SNHG8	0.00526478	0.608147	0.545	0.533	1	Mast cell	SNHG8
UBA7	0.00540585	0.58584	0.182	0.096	1	Mast cell	UBA7
SFXN3	0.00576767	0.459598	0.152	0.071	1	Mast cell	SFXN3
IRAK3	0.00595001	0.520765	0.167	0.083	1	Mast cell	IRAK3
PIP4K2A1	0.00649535	0.459164	0.333	0.231	1	Mast cell	PIP4K2A
CDC42EP3	0.00672245	0.471889	0.242	0.142	1	Mast cell	CDC42EP3
SEC62	0.0067703	0.354016	0.727	0.771	1	Mast cell	SEC62
HNRNPA2B1	0.00680475	0.381269	0.833	0.862	1	Mast cell	HNRNPA2B1
AC090498.11	0.00756346	0.395818	0.727	0.774	1	Mast cell	AC090498.1
QPCT	0.00782479	0.615704	0.197	0.111	1	Mast cell	QPCT
SMIM3	0.00789664	0.509964	0.212	0.121	1	Mast cell	SMIM3
M6PR	0.00827243	0.659355	0.439	0.393	1	Mast cell	M6PR
IL2RG1	0.0084875	0.405594	0.409	0.3	1	Mast cell	IL2RG
NR4A21	0.00870891	0.55717	0.439	0.339	1	Mast cell	NR4A2
MAPRE1	0.0089785	0.838424	0.439	0.4	1	Mast cell	MAPRE1
EZR1	0.00931882	0.426774	0.53	0.482	1	Mast cell	EZR
NDEL1	0.009467	0.673245	0.212	0.127	1	Mast cell	NDEL1
PTGS2	0.00960782	0.354999	0.152	0.073	1	Mast cell	PTGS2
KLF61	0.00968829	0.506791	0.833	0.801	1	Mast cell	KLF6
PHF201	0.00981055	0.697087	0.379	0.316	1	Mast cell	PHF20
PLK3	0.00981226	0.670894	0.303	0.213	1	Mast cell	PLK3
NKG7	0	4.10186	0.978	0.23	0	NK cell	NKG7
GNLY	0	3.67644	0.577	0.094	0	NK cell	GNLY
CCL5	0	3.27476	0.914	0.304	0	NK cell	CCL5
KLRD1	0	3.11454	0.787	0.062	0	NK cell	KLRD1
GZMB	0	3.06438	0.622	0.098	0	NK cell	GZMB
KLRB1	0	2.73664	0.762	0.153	0	NK cell	KLRB1
CST7	0	2.69597	0.866	0.191	0	NK cell	CST7
PRF1	0	2.50526	0.666	0.085	0	NK cell	PRF1
GZMH	0	2.35575	0.531	0.08	0	NK cell	GZMH
CTSW	0	2.32814	0.583	0.068	0	NK cell	CTSW
CD7	0	2.28305	0.771	0.228	0	NK cell	CD7
FGFBP2	0	2.28185	0.405	0.013	0	NK cell	FGFBP2
GZMA	0	2.1253	0.712	0.163	0	NK cell	GZMA
KLRF1	0	2.08043	0.478	0.019	0	NK cell	KLRF1
XCL2	0	2.07198	0.345	0.031	0	NK cell	XCL2
CLIC3	0	1.89871	0.458	0.077	0	NK cell	CLIC3
CD247	0	1.72341	0.521	0.076	0	NK cell	CD247
KLRC1	0	1.67656	0.283	0.014	0	NK cell	KLRC1
GZMM	0	1.6362	0.494	0.06	0	NK cell	GZMM
TRDC	0	1.53018	0.336	0.012	0	NK cell	TRDC
TRGC1	0	1.32088	0.303	0.023	0	NK cell	TRGC1
MATK	0	1.2685	0.336	0.038	0	NK cell	MATK
IL2RB	0	1.2654	0.33	0.04	0	NK cell	IL2RB
KLRC2	0	1.24565	0.179	0.005	0	NK cell	KLRC2
TMIGD2	0	1.19572	0.273	0.011	0	NK cell	TMIGD2
CD160	0	1.17843	0.24	0.012	0	NK cell	CD160
S1PR5	0	1.05283	0.235	0.01	0	NK cell	S1PR5
TXK	0	0.896432	0.214	0.013	0	NK cell	TXK
SH2D1B	0	0.875606	0.196	0.004	0	NK cell	SH2D1B
CD692	1.31e-297	2.22324	0.73	0.235	3.36e-293	NK cell	CD69
MYOM2	1.94e-296	1.21551	0.186	0.013	4.99e-292	NK cell	MYOM2
SYTL31	3.09e-283	1.60334	0.516	0.114	7.95e-279	NK cell	SYTL3
PLAC81	1.08e-280	1.48059	0.443	0.083	2.78e-276	NK cell	PLAC8
XCL1	7.72e-272	1.84661	0.271	0.032	1.98e-267	NK cell	XCL1
DOK2	7.65e-259	2.27166	0.656	0.227	1.97e-254	NK cell	DOK2
SAMD3	8.4e-258	0.895769	0.238	0.026	2.16e-253	NK cell	SAMD3
TRBC1	2.78e-252	1.53315	0.552	0.139	7.16e-248	NK cell	TRBC1
SH2D2A	1.21e-234	1.39699	0.417	0.088	3.1e-230	NK cell	SH2D2A
HSP90AA1	7.59e-233	1.94608	0.981	0.967	1.95e-228	NK cell	HSP90AA1
RPS272	2.47e-232	0.915483	1	0.999	6.36e-228	NK cell	RPS27
HSPA8	2.53e-232	1.62613	0.955	0.898	6.51e-228	NK cell	HSPA8
RPS292	1.35e-227	0.971363	0.999	0.994	3.48e-223	NK cell	RPS29
PTGDR	1.1e-226	0.55357	0.122	0.007	2.83e-222	NK cell	PTGDR
CCL4	5.48e-226	2.39855	0.873	0.537	1.41e-221	NK cell	CCL4
H3F3B2	3.15e-218	1.15358	0.99	0.986	8.1e-214	NK cell	H3F3B
TNFSF14	5.72e-216	1.23529	0.295	0.047	1.47e-211	NK cell	TNFSF14
DNAJA11	2.67e-215	1.62987	0.922	0.806	6.86e-211	NK cell	DNAJA1
HOPX1	3.64e-209	1.46687	0.404	0.091	9.36e-205	NK cell	HOPX
MALAT12	4.15e-209	1.09159	1	0.989	1.07e-204	NK cell	MALAT1
HLA-A	4.07e-202	0.877271	1	0.983	1.05e-197	NK cell	HLA-A
FCRL6	2.24e-201	0.587032	0.125	0.009	5.77e-197	NK cell	FCRL6
DNAJB1	5.45e-201	2.18987	0.9	0.82	1.4e-196	NK cell	DNAJB1
HLA-B	6.6e-200	0.995124	1	0.969	1.7e-195	NK cell	HLA-B
IFITM1	5.4e-199	1.50386	0.584	0.197	1.39e-194	NK cell	IFITM1
DNAJB6	4.66e-195	1.98334	0.831	0.671	1.2e-190	NK cell	DNAJB6
UBB1	8.48e-191	1.25452	0.982	0.973	2.18e-186	NK cell	UBB
SLA2	3.82e-190	0.923033	0.227	0.032	9.82e-186	NK cell	SLA2
RPS32	2.08e-189	0.930093	0.991	0.985	5.35e-185	NK cell	RPS3
ALOX5AP2	1.67e-186	1.43624	0.626	0.235	4.31e-182	NK cell	ALOX5AP
STAT4	2.68e-183	1.20542	0.377	0.087	6.89e-179	NK cell	STAT4
HSPA1A	1.75e-182	1.92862	0.918	0.882	4.5e-178	NK cell	HSPA1A
IFNG	3.54e-182	2.2827	0.304	0.058	9.1e-178	NK cell	IFNG
IFITM21	7.59e-180	1.5497	0.855	0.679	1.95e-175	NK cell	IFITM2
CMC1	1.92e-178	2.77893	0.688	0.423	4.95e-174	NK cell	CMC1
CRIP12	2.46e-178	1.67091	0.719	0.331	6.32e-174	NK cell	CRIP1
ISG201	5.64e-176	1.65462	0.774	0.465	1.45e-171	NK cell	ISG20
C16orf542	4.62e-174	1.36654	0.34	0.075	1.19e-169	NK cell	C16orf54
BIN2	5.91e-173	1.30411	0.418	0.116	1.52e-168	NK cell	BIN2
HSPH1	1.55e-171	1.90196	0.816	0.604	3.99e-167	NK cell	HSPH1
TRGC2	1.09e-169	1.08776	0.242	0.039	2.81e-165	NK cell	TRGC2
CACYBP	1.28e-168	1.72527	0.819	0.654	3.28e-164	NK cell	CACYBP
RPS15A2	3.21e-168	0.763365	0.996	0.989	8.25e-164	NK cell	RPS15A
PYHIN1	5.85e-167	1.03341	0.256	0.044	1.51e-162	NK cell	PYHIN1
FASLG	6.55e-166	0.575032	0.112	0.009	1.68e-161	NK cell	FASLG
BTG11	1.12e-165	1.63702	0.873	0.841	2.88e-161	NK cell	BTG1
HSPE1	7.31e-165	1.56611	0.925	0.896	1.88e-160	NK cell	HSPE1
TSC22D32	5.06e-163	1.52381	0.873	0.713	1.3e-158	NK cell	TSC22D3
GPR652	7.7e-161	1.47207	0.432	0.129	1.98e-156	NK cell	GPR65
CXCR41	2.03e-160	1.43585	0.882	0.624	5.23e-156	NK cell	CXCR4
HLA-C1	2.37e-159	0.864671	0.992	0.965	6.11e-155	NK cell	HLA-C
CREM2	3.29e-159	1.66989	0.812	0.59	8.46e-155	NK cell	CREM
CORO1A1	4.62e-156	1.33976	0.695	0.33	1.19e-151	NK cell	CORO1A
RPLP22	2.14e-155	0.757084	0.99	0.993	5.5e-151	NK cell	RPLP2
RPS27A2	3.34e-155	0.661862	0.999	0.993	8.6e-151	NK cell	RPS27A
RUNX31	3.01e-154	1.08975	0.365	0.093	7.75e-150	NK cell	RUNX3
APBA2	9.91e-152	0.60754	0.16	0.019	2.55e-147	NK cell	APBA2
B3GNT7	8.73e-150	1.17166	0.216	0.036	2.25e-145	NK cell	B3GNT7
PTPN71	1.76e-147	1.23309	0.369	0.1	4.54e-143	NK cell	PTPN7
SRGN1	1.53e-145	1.1558	0.969	0.761	3.94e-141	NK cell	SRGN
GNG2	2.43e-143	1.36881	0.444	0.15	6.24e-139	NK cell	GNG2
HCST	5.7e-138	1.33341	0.732	0.413	1.47e-133	NK cell	HCST
VPS37B1	4.34e-137	1.53909	0.481	0.188	1.12e-132	NK cell	VPS37B
RPL13A2	5.73e-137	0.631954	1	0.997	1.47e-132	NK cell	RPL13A
ZFP362	2.3e-136	1.47144	0.86	0.762	5.92e-132	NK cell	ZFP36
RPL212	2.53e-132	0.636941	0.999	0.997	6.5e-128	NK cell	RPL21
CTD-3252C9.42	5.95e-131	1.61006	0.542	0.248	1.53e-126	NK cell	CTD-3252C9.4
RPL312	8.28e-130	0.669831	0.987	0.981	2.13e-125	NK cell	RPL31
EOMES	3.96e-128	0.557261	0.136	0.017	1.02e-123	NK cell	EOMES
YPEL51	2.35e-126	1.81221	0.716	0.532	6.05e-122	NK cell	YPEL5
REL2	3.69e-126	1.57797	0.686	0.422	9.48e-122	NK cell	REL
RPS3A1	5.4e-125	0.75724	0.981	0.976	1.39e-120	NK cell	RPS3A
ADGRE52	1.97e-124	1.49628	0.527	0.245	5.07e-120	NK cell	ADGRE5
SH2D1A	2.06e-124	0.882186	0.294	0.071	5.3e-120	NK cell	SH2D1A
AREG2	5.75e-124	2.0877	0.501	0.211	1.48e-119	NK cell	AREG
MCTP2	2.79e-123	0.614236	0.139	0.018	7.17e-119	NK cell	MCTP2
EEF1A12	4.06e-123	0.675908	0.994	0.996	1.04e-118	NK cell	EEF1A1
AKNA1	1.93e-122	1.13754	0.347	0.104	4.97e-118	NK cell	AKNA
TUBA4A1	1.15e-120	1.63015	0.606	0.35	2.96e-116	NK cell	TUBA4A
RP5-1171I10.51	4.45e-120	1.0738	0.281	0.07	1.15e-115	NK cell	RP5-1171I10.5
RPL27A2	8.63e-120	0.617639	0.994	0.989	2.22e-115	NK cell	RPL27A
HLA-E1	3.27e-118	0.986043	0.917	0.837	8.4e-114	NK cell	HLA-E
ARHGDIB2	3.49e-118	1.10976	0.832	0.596	8.98e-114	NK cell	ARHGDIB
GZMK	4.18e-118	1.35178	0.366	0.112	1.08e-113	NK cell	GZMK
B2M2	9.04e-118	0.64548	1	0.999	2.32e-113	NK cell	B2M
DUSP21	5.63e-117	1.58214	0.664	0.375	1.45e-112	NK cell	DUSP2
LAT22	3.77e-114	1.09429	0.291	0.08	9.7e-110	NK cell	LAT2
HSPD1	5.14e-114	1.54834	0.86	0.825	1.32e-109	NK cell	HSPD1
APOBEC3G	1.07e-113	1.28786	0.391	0.138	2.76e-109	NK cell	APOBEC3G
RAC22	1.7e-113	1.20023	0.544	0.256	4.37e-109	NK cell	RAC2
RPL412	3.21e-113	0.486822	0.999	0.999	8.26e-109	NK cell	RPL41
CCND31	9.93e-113	1.31201	0.496	0.23	2.55e-108	NK cell	CCND3
ANXA12	3.93e-112	1.61315	0.744	0.492	1.01e-107	NK cell	ANXA1
NCR31	2.54e-108	0.686799	0.17	0.029	6.52e-104	NK cell	NCR3
PTPRC1	3.99e-108	1.1791	0.657	0.36	1.03e-103	NK cell	PTPRC
RPL102	1.17e-107	0.509036	0.999	0.999	3.01e-103	NK cell	RPL10
AC092580.4	6.4e-107	0.963908	0.262	0.065	1.64e-102	NK cell	AC092580.4
RPL281	3.08e-106	0.581672	0.991	0.99	7.93e-102	NK cell	RPL28
RPL23A1	1.28e-105	0.583937	0.992	0.989	3.3e-101	NK cell	RPL23A
SARAF2	1.23e-103	1.08323	0.796	0.74	3.16e-99	NK cell	SARAF
DDX52	6.38e-102	0.934369	0.897	0.883	1.64e-97	NK cell	DDX5
GPR181	2.34e-101	0.625744	0.145	0.023	6.02e-97	NK cell	GPR18
IL2RG2	1.59e-100	1.10912	0.574	0.294	4.08e-96	NK cell	IL2RG
TRBC2	2.3e-100	0.931285	0.503	0.211	5.91e-96	NK cell	TRBC2
LSP11	1.32e-99	1.10468	0.623	0.346	3.38e-95	NK cell	LSP1
RHOH2	1.7e-99	1.13897	0.426	0.167	4.38e-95	NK cell	RHOH
LITAF	3.01e-97	1.20964	0.731	0.591	7.74e-93	NK cell	LITAF
EVL1	8.71e-97	1.26099	0.536	0.288	2.24e-92	NK cell	EVL
RPL262	1.79e-96	0.571941	0.994	0.984	4.6e-92	NK cell	RPL26
TMEM71	4.65e-96	0.699266	0.157	0.028	1.2e-91	NK cell	TMEM71
RPS62	5.35e-96	0.548545	0.994	0.991	1.38e-91	NK cell	RPS6
STK17A1	2.73e-95	1.34703	0.504	0.259	7.01e-91	NK cell	STK17A
HSP90AB1	3.62e-95	0.953286	0.945	0.947	9.31e-91	NK cell	HSP90AB1
DEDD2	1.33e-94	1.50899	0.475	0.246	3.42e-90	NK cell	DEDD2
RPS191	1.99e-94	0.519857	0.999	0.998	5.13e-90	NK cell	RPS19
FYN	2.34e-93	1.20436	0.425	0.182	6.02e-89	NK cell	FYN
CD372	5.01e-92	1.02695	0.558	0.292	1.29e-87	NK cell	CD37
RPL310	9.17e-92	0.50003	0.997	0.994	2.36e-87	NK cell	RPL3
ITGB2	9.82e-92	1.13482	0.625	0.368	2.52e-87	NK cell	ITGB2
RHOF1	2.5e-90	1.11358	0.348	0.129	6.43e-86	NK cell	RHOF
TBX21	1.44e-89	0.558147	0.131	0.021	3.7e-85	NK cell	TBX21
CCL4L2	1.37e-88	1.27767	0.669	0.418	3.53e-84	NK cell	CCL4L2
BPGM	3.3e-88	1.73105	0.399	0.179	8.47e-84	NK cell	BPGM
GATA3	1.04e-86	0.75355	0.206	0.05	2.68e-82	NK cell	GATA3
ZAP70	3.75e-86	0.660254	0.187	0.042	9.63e-82	NK cell	ZAP70
PRKCH	7.92e-86	0.959905	0.316	0.11	2.04e-81	NK cell	PRKCH
RPL342	6.15e-85	0.450369	1	0.996	1.58e-80	NK cell	RPL34
LCK	1.45e-84	0.903053	0.349	0.125	3.74e-80	NK cell	LCK
CLEC2B	3.88e-84	1.23715	0.634	0.432	9.97e-80	NK cell	CLEC2B
CYTIP1	2.08e-81	1.02567	0.555	0.303	5.36e-77	NK cell	CYTIP
MYADM1	3.41e-81	1.21057	0.534	0.314	8.78e-77	NK cell	MYADM
RNF125	1.56e-80	0.926523	0.26	0.08	4.02e-76	NK cell	RNF125
ACAP11	3.24e-80	0.94898	0.349	0.132	8.33e-76	NK cell	ACAP1
TPT11	1.7e-79	0.528417	0.97	0.982	4.37e-75	NK cell	TPT1
IRF1	5.32e-79	1.3248	0.56	0.377	1.37e-74	NK cell	IRF1
RPSA2	6.95e-79	0.640065	0.913	0.928	1.79e-74	NK cell	RPSA
RGCC	5.52e-78	1.30157	0.622	0.38	1.42e-73	NK cell	RGCC
TAGAP1	1.53e-77	1.11523	0.357	0.145	3.93e-73	NK cell	TAGAP
RPL172	2.66e-77	0.829805	0.856	0.887	6.83e-73	NK cell	RPL17
FAU2	3.07e-76	0.486426	0.975	0.982	7.89e-72	NK cell	FAU
PFN1	4.41e-76	0.845993	0.842	0.904	1.13e-71	NK cell	PFN1
CHORDC1	5.54e-75	1.51427	0.53	0.357	1.42e-70	NK cell	CHORDC1
AHSA1	5.93e-75	1.40979	0.587	0.459	1.52e-70	NK cell	AHSA1
SPN1	7.4e-74	0.820405	0.225	0.066	1.9e-69	NK cell	SPN
RPS26	2.33e-73	0.651446	0.931	0.946	6e-69	NK cell	RPS26
SELK1	3.32e-73	1.0069	0.769	0.777	8.55e-69	NK cell	SELK
CD481	3.55e-73	1.00785	0.448	0.22	9.12e-69	NK cell	CD48
MCL11	4.91e-73	1.08539	0.753	0.728	1.26e-68	NK cell	MCL1
HSPA6	1.28e-72	2.22787	0.603	0.42	3.3e-68	NK cell	HSPA6
ADGRG1	1.5e-72	0.790925	0.179	0.045	3.86e-68	NK cell	ADGRG1
ELF12	1.64e-72	1.16119	0.61	0.443	4.22e-68	NK cell	ELF1
TUBA1A2	3.2e-72	1.09925	0.521	0.295	8.22e-68	NK cell	TUBA1A
RARRES3	5.73e-72	1.27123	0.601	0.461	1.47e-67	NK cell	RARRES3
FCMR1	2.47e-71	0.65196	0.178	0.044	6.35e-67	NK cell	FCMR
S1PR4	3.56e-70	0.859087	0.219	0.065	9.16e-66	NK cell	S1PR4
RBM392	5.98e-70	0.969193	0.732	0.723	1.54e-65	NK cell	RBM39
WIPF11	2.27e-68	1.1123	0.466	0.266	5.83e-64	NK cell	WIPF1
SOCS11	1.83e-66	1.14753	0.353	0.16	4.69e-62	NK cell	SOCS1
MOB3A1	5.85e-66	0.994861	0.278	0.106	1.5e-61	NK cell	MOB3A
JUND1	7.22e-66	1.0575	0.704	0.654	1.86e-61	NK cell	JUND
TBC1D10C1	7.42e-66	0.615104	0.205	0.06	1.91e-61	NK cell	TBC1D10C
PIP4K2A2	1.81e-65	1.12964	0.419	0.227	4.66e-61	NK cell	PIP4K2A
LAIR2	2.97e-63	0.628934	0.148	0.034	7.63e-59	NK cell	LAIR2
CCNH2	7.33e-63	1.25888	0.531	0.372	1.89e-58	NK cell	CCNH
RPS142	2.12e-62	0.357513	1	0.997	5.44e-58	NK cell	RPS14
PTPN22	1.13e-61	0.790414	0.2	0.06	2.91e-57	NK cell	PTPN22
ZFP36L21	4.8e-61	0.973072	0.697	0.614	1.24e-56	NK cell	ZFP36L2
RPS211	6.55e-60	0.477507	0.934	0.955	1.68e-55	NK cell	RPS21
GPSM31	1.42e-59	0.940134	0.513	0.321	3.66e-55	NK cell	GPSM3
PARP8	1.72e-59	0.894185	0.29	0.118	4.43e-55	NK cell	PARP8
FAM177A1	1.38e-58	1.51022	0.603	0.553	3.55e-54	NK cell	FAM177A1
ARPC2	1.32e-57	0.650331	0.838	0.847	3.38e-53	NK cell	ARPC2
RPL371	1.83e-57	0.468148	0.968	0.976	4.7e-53	NK cell	RPL37
PNRC11	2.06e-57	0.937184	0.721	0.701	5.31e-53	NK cell	PNRC1
BCO2	3.58e-57	0.629798	0.131	0.031	9.21e-53	NK cell	BCO2
RPL36AL1	2.2e-56	0.637124	0.842	0.909	5.66e-52	NK cell	RPL36AL
OAZ11	2.71e-55	0.502749	0.934	0.944	6.98e-51	NK cell	OAZ1
CCND2	2.92e-55	0.876961	0.286	0.119	7.5e-51	NK cell	CCND2
RPL131	3.75e-55	0.540132	0.875	0.94	9.63e-51	NK cell	RPL13
PIK3IP11	6.58e-55	0.961652	0.408	0.223	1.69e-50	NK cell	PIK3IP1
RAP1B	8.59e-55	1.15649	0.583	0.516	2.21e-50	NK cell	RAP1B
TYROBP	1.16e-53	0.370633	0.777	0.564	2.98e-49	NK cell	TYROBP
RPS121	6.57e-53	0.385689	0.986	0.989	1.69e-48	NK cell	RPS12
RASAL3	7.23e-53	0.597114	0.168	0.049	1.86e-48	NK cell	RASAL3
ARHGAP9	7.72e-53	0.716956	0.216	0.076	1.99e-48	NK cell	ARHGAP9
SAMSN12	1.97e-52	0.802425	0.552	0.348	5.05e-48	NK cell	SAMSN1
RPS252	3.16e-52	0.420154	0.975	0.982	8.11e-48	NK cell	RPS25
RPL182	3.16e-52	0.438497	0.964	0.977	8.12e-48	NK cell	RPL18
CRTAM	6.26e-52	1.03654	0.161	0.046	1.61e-47	NK cell	CRTAM
RPS152	1.04e-50	0.369463	0.995	0.994	2.68e-46	NK cell	RPS15
UBC	1.42e-50	0.680829	0.97	0.974	3.66e-46	NK cell	UBC
RPS101	3.11e-50	0.482252	0.927	0.95	7.99e-46	NK cell	RPS10
HNRNPA12	4.01e-50	0.529921	0.888	0.911	1.03e-45	NK cell	HNRNPA1
STK17B2	1.46e-49	0.981559	0.478	0.31	3.77e-45	NK cell	STK17B
RPL62	2.39e-49	0.407392	0.96	0.973	6.15e-45	NK cell	RPL6
CD531	2.84e-48	0.848872	0.542	0.361	7.29e-44	NK cell	CD53
CDC42SE11	3.45e-48	1.20385	0.501	0.374	8.88e-44	NK cell	CDC42SE1
RPS4X2	6.37e-48	0.339476	0.982	0.986	1.64e-43	NK cell	RPS4X
RASSF52	1.21e-47	0.78659	0.26	0.111	3.1e-43	NK cell	RASSF5
DDIT41	3.03e-47	0.926503	0.668	0.603	7.79e-43	NK cell	DDIT4
TRAF3IP32	5.16e-47	0.609264	0.204	0.073	1.33e-42	NK cell	TRAF3IP3
HBB	7.53e-47	0.599689	0.175	0.058	1.94e-42	NK cell	HBB
PSTPIP1	7.72e-46	0.535844	0.158	0.049	1.99e-41	NK cell	PSTPIP1
IKZF3	1.53e-45	0.671734	0.173	0.057	3.95e-41	NK cell	IKZF3
PMAIP11	1.66e-45	1.01507	0.439	0.266	4.26e-41	NK cell	PMAIP1
CIRBP2	1.82e-45	0.756411	0.704	0.729	4.68e-41	NK cell	CIRBP
LIMD21	5.75e-45	0.967394	0.374	0.217	1.48e-40	NK cell	LIMD2
EIF11	1.1e-44	0.342256	0.991	0.995	2.84e-40	NK cell	EIF1
FGR	1.31e-44	0.740591	0.219	0.087	3.36e-40	NK cell	FGR
FMNL11	1.77e-44	0.799516	0.271	0.124	4.54e-40	NK cell	FMNL1
ITGAL	3.34e-44	0.588942	0.158	0.051	8.59e-40	NK cell	ITGAL
SRSF51	8.23e-44	0.978957	0.644	0.666	2.12e-39	NK cell	SRSF5
RPL92	1.3e-43	0.391791	0.943	0.974	3.33e-39	NK cell	RPL9
CYCS	1.59e-43	0.832548	0.778	0.817	4.09e-39	NK cell	CYCS
UBE2D31	1.91e-43	0.68706	0.738	0.8	4.9e-39	NK cell	UBE2D3
CD2	1.1e-42	0.591094	0.392	0.2	2.82e-38	NK cell	CD2
RPL18A2	2.21e-42	0.319445	0.999	0.993	5.67e-38	NK cell	RPL18A
RELB	8.33e-41	0.970648	0.312	0.171	2.14e-36	NK cell	RELB
RPL35A2	1.36e-40	0.323427	0.99	0.99	3.49e-36	NK cell	RPL35A
RP11-347P5.12	1.45e-40	0.765948	0.34	0.18	3.72e-36	NK cell	RP11-347P5.1
RPL142	2.9e-40	0.377324	0.952	0.967	7.46e-36	NK cell	RPL14
MAPK1	5.8e-40	1.1612	0.369	0.238	1.49e-35	NK cell	MAPK1
RPS282	1.17e-39	0.307245	0.991	0.995	3.02e-35	NK cell	RPS28
HMGB2	1.57e-39	0.743414	0.626	0.55	4.05e-35	NK cell	HMGB2
DNAJA4	1.02e-38	0.893039	0.321	0.169	2.63e-34	NK cell	DNAJA4
RPL322	1.13e-38	0.285013	0.997	0.994	2.9e-34	NK cell	RPL32
RPL351	1.48e-38	0.328137	0.979	0.988	3.81e-34	NK cell	RPL35
PPP1R21	1.72e-38	1.14725	0.521	0.447	4.42e-34	NK cell	PPP1R2
MYO1F	2.03e-38	0.819997	0.26	0.126	5.23e-34	NK cell	MYO1F
RPL191	4.7e-38	0.27005	0.99	0.992	1.21e-33	NK cell	RPL19
GPBP11	7.22e-38	0.923122	0.592	0.582	1.86e-33	NK cell	GPBP1
IKZF11	1.5e-37	0.597096	0.213	0.089	3.86e-33	NK cell	IKZF1
RPL152	1.98e-37	0.261773	0.995	0.993	5.1e-33	NK cell	RPL15
SH3BGRL31	4.06e-37	0.496585	0.843	0.82	1.04e-32	NK cell	SH3BGRL3
MT-ND31	1.24e-36	0.404057	0.909	0.935	3.2e-32	NK cell	MT-ND3
CALM11	1.25e-36	0.692816	0.744	0.792	3.21e-32	NK cell	CALM1
MRPL18	1.26e-36	1.21822	0.57	0.566	3.24e-32	NK cell	MRPL18
SRSF71	2.83e-36	0.896715	0.623	0.625	7.28e-32	NK cell	SRSF7
RPL10A2	3.12e-36	0.368097	0.957	0.968	8.03e-32	NK cell	RPL10A
LBH1	6.89e-36	0.863536	0.265	0.129	1.77e-31	NK cell	LBH
MAP3K81	4.08e-35	0.977709	0.356	0.223	1.05e-30	NK cell	MAP3K8
CCL3	4.91e-35	0.262884	0.643	0.54	1.26e-30	NK cell	CCL3
STX11	5.51e-35	0.944379	0.335	0.196	1.42e-30	NK cell	STX11
STIP1	6.24e-35	1.0446	0.494	0.431	1.6e-30	NK cell	STIP1
LAT1	6.73e-35	0.61352	0.214	0.091	1.73e-30	NK cell	LAT
ARHGEF11	1.1e-34	0.84402	0.329	0.198	2.83e-30	NK cell	ARHGEF1
CD96	2.13e-34	0.665125	0.216	0.093	5.48e-30	NK cell	CD96
RPL43	2.34e-34	0.402956	0.888	0.928	6.01e-30	NK cell	RPL4
PTGER21	2.62e-34	0.667737	0.166	0.063	6.74e-30	NK cell	PTGER2
PPP2R5C	7.85e-34	1.1608	0.46	0.371	2.02e-29	NK cell	PPP2R5C
EIF4A21	1.35e-33	0.629368	0.738	0.808	3.48e-29	NK cell	EIF4A2
CLK1	1.61e-33	0.946591	0.562	0.532	4.15e-29	NK cell	CLK1
RP11-138A9.11	2.32e-33	0.951798	0.452	0.334	5.98e-29	NK cell	RP11-138A9.1
RPS171	2.83e-33	0.265058	0.966	0.982	7.26e-29	NK cell	RPS17
TNFRSF18	2.84e-33	0.53239	0.171	0.065	7.29e-29	NK cell	TNFRSF18
CELF21	5.81e-33	0.746007	0.388	0.251	1.49e-28	NK cell	CELF2
ZC3H12A	6.4e-33	1.05004	0.386	0.269	1.64e-28	NK cell	ZC3H12A
ABI3	6.6e-33	0.865232	0.269	0.144	1.7e-28	NK cell	ABI3
TGFB11	3.1e-32	0.910196	0.338	0.214	7.98e-28	NK cell	TGFB1
SRSF21	4.65e-32	0.933288	0.595	0.627	1.2e-27	NK cell	SRSF2
HSPA1B	9.58e-32	0.872189	0.745	0.754	2.46e-27	NK cell	HSPA1B
TNFAIP31	1.28e-31	0.726824	0.591	0.514	3.29e-27	NK cell	TNFAIP3
FCGR3A	1.93e-31	1.06879	0.379	0.242	4.96e-27	NK cell	FCGR3A
RPL392	2.66e-31	0.25655	0.992	0.995	6.85e-27	NK cell	RPL39
GPR171	9.2e-31	0.519248	0.173	0.069	2.37e-26	NK cell	GPR171
AOAH	1.17e-30	0.692369	0.219	0.106	3.01e-26	NK cell	AOAH
MYL12A1	1.17e-30	0.489518	0.823	0.881	3.02e-26	NK cell	MYL12A
SYTL11	1.85e-30	0.589058	0.183	0.08	4.75e-26	NK cell	SYTL1
ZEB21	2.39e-30	0.910189	0.329	0.205	6.15e-26	NK cell	ZEB2
ID21	5.8e-30	0.800795	0.721	0.735	1.49e-25	NK cell	ID2
ETS1	5.95e-30	0.689659	0.262	0.137	1.53e-25	NK cell	ETS1
SLC7A5	6.87e-30	0.651886	0.2	0.091	1.77e-25	NK cell	SLC7A5
IL27RA1	1.38e-29	0.637406	0.191	0.086	3.54e-25	NK cell	IL27RA
CHST12	1.82e-29	0.938411	0.295	0.18	4.68e-25	NK cell	CHST12
AC090498.12	2.65e-29	0.535798	0.726	0.775	6.81e-25	NK cell	AC090498.1
GNB2L12	3.04e-29	0.319574	0.936	0.96	7.83e-25	NK cell	GNB2L1
GSTP1	5.46e-29	0.780517	0.617	0.536	1.4e-24	NK cell	GSTP1
IER21	7.97e-29	0.973769	0.586	0.569	2.05e-24	NK cell	IER2
EIF5	1.03e-28	0.784349	0.608	0.663	2.64e-24	NK cell	EIF5
DENND1C	3.35e-28	0.442216	0.122	0.043	8.61e-24	NK cell	DENND1C
ZNF3311	8.27e-28	1.05637	0.447	0.337	2.13e-23	NK cell	ZNF331
UCP21	9.6e-28	0.748819	0.449	0.331	2.47e-23	NK cell	UCP2
LCP11	1.33e-27	0.806879	0.432	0.317	3.43e-23	NK cell	LCP1
JMJD6	2.17e-27	1.10769	0.381	0.293	5.57e-23	NK cell	JMJD6
INPP5D1	3.27e-27	0.601792	0.197	0.094	8.41e-23	NK cell	INPP5D
PPP1R15A2	6.46e-27	0.877673	0.63	0.636	1.66e-22	NK cell	PPP1R15A
RPL7A1	1.2e-26	0.319727	0.918	0.943	3.1e-22	NK cell	RPL7A
PIK3R1	1.64e-26	1.19433	0.395	0.312	4.21e-22	NK cell	PIK3R1
RPS111	2.01e-26	0.309186	0.912	0.962	5.17e-22	NK cell	RPS11
HSH2D	4.17e-26	0.593392	0.136	0.054	1.07e-21	NK cell	HSH2D
LEPROTL1	6.41e-26	0.879083	0.518	0.488	1.65e-21	NK cell	LEPROTL1
TIGIT	7.19e-26	0.433425	0.177	0.076	1.85e-21	NK cell	TIGIT
RPL52	9.78e-26	0.319293	0.922	0.948	2.51e-21	NK cell	RPL5
GLTSCR21	1.56e-25	0.786821	0.581	0.601	4e-21	NK cell	GLTSCR2
OFD11	1.68e-25	0.898092	0.319	0.216	4.31e-21	NK cell	OFD1
IRF81	2.38e-25	0.864113	0.287	0.177	6.12e-21	NK cell	IRF8
DUSP11	2.96e-25	0.514857	0.787	0.824	7.62e-21	NK cell	DUSP1
SNX20	4.9e-25	0.379488	0.11	0.039	1.26e-20	NK cell	SNX20
KLRG11	8.45e-25	0.587126	0.117	0.043	2.17e-20	NK cell	KLRG1
AC016831.71	1.06e-24	0.69538	0.278	0.161	2.72e-20	NK cell	AC016831.7
CHMP1B	1.21e-24	0.92703	0.501	0.462	3.12e-20	NK cell	CHMP1B
ARF61	1.4e-24	0.81953	0.54	0.556	3.61e-20	NK cell	ARF6
CSRNP1	1.84e-24	0.83715	0.361	0.262	4.74e-20	NK cell	CSRNP1
IL161	1.97e-24	0.586058	0.183	0.088	5.07e-20	NK cell	IL16
SUN2	2.75e-24	0.760373	0.262	0.159	7.07e-20	NK cell	SUN2
LRRFIP11	3.38e-24	0.9156	0.526	0.527	8.7e-20	NK cell	LRRFIP1
MYO1G1	4.15e-24	0.540517	0.158	0.07	1.07e-19	NK cell	MYO1G
RPL242	5.19e-24	0.303672	0.908	0.961	1.33e-19	NK cell	RPL24
ZFAND2A	7.28e-24	0.983412	0.534	0.48	1.87e-19	NK cell	ZFAND2A
ARHGEF3	1.98e-23	0.521042	0.149	0.065	5.09e-19	NK cell	ARHGEF3
TXNIP1	1.99e-23	0.789128	0.643	0.647	5.11e-19	NK cell	TXNIP
SPOCK2	2.33e-23	0.5242	0.236	0.125	5.99e-19	NK cell	SPOCK2
IPCEF1	2.45e-23	0.363969	0.1	0.034	6.3e-19	NK cell	IPCEF1
RNF166	3.17e-23	0.694232	0.217	0.12	8.16e-19	NK cell	RNF166
TNFRSF1B	4.31e-23	0.766511	0.342	0.241	1.11e-18	NK cell	TNFRSF1B
CFL1	8.22e-23	0.353616	0.918	0.945	2.11e-18	NK cell	CFL1
PTGER4	8.72e-23	0.668001	0.264	0.156	2.24e-18	NK cell	PTGER4
NR4A22	1.03e-22	0.707497	0.445	0.337	2.66e-18	NK cell	NR4A2
PTPN4	1.22e-22	0.717945	0.19	0.097	3.13e-18	NK cell	PTPN4
IFRD1	1.51e-22	1.14158	0.443	0.404	3.87e-18	NK cell	IFRD1
ANKRD371	1.51e-22	1.08041	0.329	0.232	3.88e-18	NK cell	ANKRD37
HLA-F	1.58e-22	0.846861	0.431	0.375	4.06e-18	NK cell	HLA-F
RPS22	1.7e-22	0.3208	0.862	0.924	4.38e-18	NK cell	RPS2
STK41	2.39e-22	0.827698	0.443	0.373	6.15e-18	NK cell	STK4
JUNB1	3.11e-22	0.473094	0.744	0.739	8e-18	NK cell	JUNB
GLIPR11	3.38e-22	0.757712	0.381	0.28	8.68e-18	NK cell	GLIPR1
KLF2	1.49e-21	0.801296	0.326	0.219	3.83e-17	NK cell	KLF2
ZC3HAV11	3.17e-21	0.83621	0.374	0.29	8.14e-17	NK cell	ZC3HAV1
SPON2	4.76e-21	1.235	0.417	0.357	1.22e-16	NK cell	SPON2
GLIPR2	5.71e-21	0.616911	0.243	0.145	1.47e-16	NK cell	GLIPR2
CNOT6L	6.14e-21	0.815662	0.313	0.216	1.58e-16	NK cell	CNOT6L
ARID5A1	9.31e-21	0.858226	0.352	0.268	2.39e-16	NK cell	ARID5A
TAF71	1.18e-20	0.865098	0.444	0.412	3.03e-16	NK cell	TAF7
RPS242	1.26e-20	0.255513	0.96	0.98	3.25e-16	NK cell	RPS24
KMT2E2	1.33e-20	0.838733	0.492	0.488	3.42e-16	NK cell	KMT2E
MB21D1	1.57e-20	0.523693	0.14	0.063	4.03e-16	NK cell	MB21D1
BTG22	1.76e-20	0.83954	0.49	0.435	4.52e-16	NK cell	BTG2
CDC42SE21	2.14e-20	0.813484	0.449	0.404	5.51e-16	NK cell	CDC42SE2
FOSL2	2.28e-20	0.782844	0.373	0.29	5.87e-16	NK cell	FOSL2
2023-09-11	2.38e-20	0.653191	0.244	0.148	6.13e-16	NK cell	2023-09-01
GABARAPL1	3.2e-20	0.862299	0.325	0.242	8.24e-16	NK cell	GABARAPL1
ICAM31	4.67e-20	0.839307	0.382	0.313	1.2e-15	NK cell	ICAM3
EZR2	6.53e-20	0.862619	0.503	0.482	1.68e-15	NK cell	EZR
ITK	6.72e-20	0.348736	0.116	0.046	1.73e-15	NK cell	ITK
MAPRE2	8.55e-20	0.835083	0.278	0.191	2.2e-15	NK cell	MAPRE2
IDI11	1.2e-19	0.748064	0.535	0.542	3.08e-15	NK cell	IDI1
FKBP4	1.3e-19	1.07081	0.419	0.385	3.34e-15	NK cell	FKBP4
CD99	1.46e-19	0.606606	0.638	0.717	3.75e-15	NK cell	CD99
FAM65B1	1.48e-19	0.440513	0.113	0.046	3.8e-15	NK cell	FAM65B
METRNL	2.81e-19	0.561689	0.188	0.102	7.22e-15	NK cell	METRNL
FOSB2	3.76e-19	0.340141	0.606	0.548	9.66e-15	NK cell	FOSB
SLC2A32	4.07e-19	0.599189	0.374	0.269	1.05e-14	NK cell	SLC2A3
PPP1R18	7.01e-19	0.795541	0.34	0.262	1.8e-14	NK cell	PPP1R18
PHF202	8.36e-19	0.941966	0.371	0.314	2.15e-14	NK cell	PHF20
NFKB1	8.56e-19	0.685186	0.317	0.223	2.2e-14	NK cell	NFKB1
VAMP21	9.53e-19	0.822588	0.461	0.441	2.45e-14	NK cell	VAMP2
TMEM2	1.18e-18	1.02587	0.304	0.225	3.03e-14	NK cell	TMEM2
GIMAP7	1.18e-18	0.620359	0.256	0.157	3.04e-14	NK cell	GIMAP7
RPS4Y1	1.62e-18	0.560986	0.627	0.63	4.18e-14	NK cell	RPS4Y1
RP11-51J9.5	2.03e-18	0.705984	0.196	0.11	5.22e-14	NK cell	RP11-51J9.5
FXYD52	4.46e-18	0.603099	0.544	0.507	1.15e-13	NK cell	FXYD5
HNRNPDL1	4.95e-18	0.576837	0.622	0.715	1.27e-13	NK cell	HNRNPDL
POMC	6.79e-18	0.40552	0.104	0.043	1.75e-13	NK cell	POMC
NR4A11	9.09e-18	0.787812	0.425	0.357	2.34e-13	NK cell	NR4A1
ABHD17A	9.3e-18	0.678685	0.226	0.144	2.39e-13	NK cell	ABHD17A
MAP2K3	1.06e-17	0.817915	0.308	0.233	2.73e-13	NK cell	MAP2K3
SEMA4D	1.46e-17	0.377747	0.118	0.052	3.77e-13	NK cell	SEMA4D
SLC15A4	2.3e-17	0.679808	0.171	0.095	5.93e-13	NK cell	SLC15A4
SASH31	2.49e-17	0.376493	0.105	0.044	6.4e-13	NK cell	SASH3
CBLB	2.51e-17	0.617276	0.208	0.123	6.45e-13	NK cell	CBLB
RORA	3.05e-17	0.783065	0.364	0.296	7.84e-13	NK cell	RORA
GYPC	3.68e-17	0.547772	0.455	0.378	9.45e-13	NK cell	GYPC
ACTG1	3.97e-17	0.297923	0.874	0.907	1.02e-12	NK cell	ACTG1
HMHA11	6.07e-17	0.632731	0.213	0.131	1.56e-12	NK cell	HMHA1
RELT1	1.54e-16	0.420039	0.123	0.058	3.96e-12	NK cell	RELT
AKAP132	1.94e-16	0.818549	0.443	0.425	4.98e-12	NK cell	AKAP13
CDC42EP31	2.13e-16	0.653019	0.225	0.141	5.47e-12	NK cell	CDC42EP3
ARHGAP301	2.61e-16	0.479228	0.164	0.088	6.7e-12	NK cell	ARHGAP30
PDCD41	2.69e-16	0.798175	0.375	0.318	6.92e-12	NK cell	PDCD4
EMB1	2.86e-16	0.529671	0.197	0.116	7.34e-12	NK cell	EMB
GNGT2	3.01e-16	0.430272	0.101	0.043	7.75e-12	NK cell	GNGT2
SKAP1	3.78e-16	0.566644	0.223	0.141	9.72e-12	NK cell	SKAP1
SLA	3.86e-16	0.700144	0.3	0.213	9.92e-12	NK cell	SLA
SYAP12	4.66e-16	0.919264	0.468	0.483	1.2e-11	NK cell	SYAP1
CD442	5.96e-16	0.622908	0.468	0.402	1.53e-11	NK cell	CD44
EFHD2	6.76e-16	0.796398	0.335	0.275	1.74e-11	NK cell	EFHD2
TMEM120B	6.77e-16	0.505523	0.139	0.071	1.74e-11	NK cell	TMEM120B
CFLAR	7.62e-16	0.79782	0.483	0.499	1.96e-11	NK cell	CFLAR
EEF22	9.98e-16	0.309187	0.784	0.858	2.57e-11	NK cell	EEF2
KDM6B1	1.07e-15	0.700504	0.323	0.244	2.74e-11	NK cell	KDM6B
CYBA1	1.08e-15	0.294113	0.752	0.67	2.78e-11	NK cell	CYBA
PDE7A1	1.11e-15	0.641198	0.188	0.112	2.86e-11	NK cell	PDE7A
TAGLN2	1.12e-15	0.518883	0.688	0.769	2.89e-11	NK cell	TAGLN2
RBM381	1.21e-15	0.499689	0.136	0.069	3.12e-11	NK cell	RBM38
LY6E	1.72e-15	0.642534	0.538	0.561	4.43e-11	NK cell	LY6E
GBP5	2.8e-15	0.516	0.155	0.082	7.19e-11	NK cell	GBP5
DUSP5	9.66e-15	0.576551	0.223	0.146	2.48e-10	NK cell	DUSP5
HRASLS2	1.26e-14	0.443708	0.11	0.052	3.23e-10	NK cell	HRASLS2
NFKBIA	1.29e-14	0.30899	0.748	0.816	3.31e-10	NK cell	NFKBIA
PABPC12	1.39e-14	0.312301	0.797	0.87	3.56e-10	NK cell	PABPC1
GTF3C1	1.8e-14	0.708517	0.144	0.078	4.64e-10	NK cell	GTF3C1
CD6	2.21e-14	0.381287	0.119	0.057	5.69e-10	NK cell	CD6
MOB4	2.4e-14	0.869472	0.409	0.399	6.18e-10	NK cell	MOB4
PIM21	2.54e-14	0.746536	0.251	0.174	6.52e-10	NK cell	PIM2
PRKX1	3.32e-14	0.48571	0.132	0.069	8.55e-10	NK cell	PRKX
TC2N	3.47e-14	0.421526	0.132	0.068	8.93e-10	NK cell	TC2N
ADAM8	3.67e-14	0.358515	0.114	0.055	9.44e-10	NK cell	ADAM8
DEF6	4.07e-14	0.478302	0.158	0.089	1.05e-09	NK cell	DEF6
PPP3CC1	4.78e-14	0.59511	0.181	0.11	1.23e-09	NK cell	PPP3CC
EEF1B21	5.62e-14	0.375297	0.73	0.833	1.44e-09	NK cell	EEF1B2
HNRNPA01	5.77e-14	0.653027	0.539	0.597	1.48e-09	NK cell	HNRNPA0
MSN	6.01e-14	0.718759	0.416	0.383	1.54e-09	NK cell	MSN
ARID4B	6.6e-14	0.800573	0.413	0.401	1.7e-09	NK cell	ARID4B
BCAS22	7.81e-14	0.861828	0.471	0.49	2.01e-09	NK cell	BCAS2
SRSF3	7.87e-14	0.563805	0.619	0.728	2.02e-09	NK cell	SRSF3
STARD3NL	9.19e-14	0.822558	0.283	0.224	2.36e-09	NK cell	STARD3NL
FBXO34	9.5e-14	0.507553	0.145	0.08	2.44e-09	NK cell	FBXO34
CD832	1.1e-13	0.804675	0.392	0.312	2.83e-09	NK cell	CD83
SLC38A11	2.08e-13	0.759127	0.261	0.192	5.35e-09	NK cell	SLC38A1
HBA2	2.47e-13	0.660886	0.143	0.079	6.34e-09	NK cell	HBA2
RALGAPA11	2.52e-13	0.61438	0.203	0.132	6.48e-09	NK cell	RALGAPA1
PAPOLA	2.7e-13	0.651884	0.543	0.633	6.95e-09	NK cell	PAPOLA
CCDC69	2.88e-13	0.54518	0.162	0.097	7.4e-09	NK cell	CCDC69
TANK	3.7e-13	0.842811	0.431	0.427	9.51e-09	NK cell	TANK
RSBN1L	4.14e-13	0.252758	0.142	0.303	1.06e-08	NK cell	RSBN1L
CD3E	4.77e-13	0.594223	0.257	0.171	1.23e-08	NK cell	CD3E
SMAD7	6.14e-13	0.345678	0.101	0.048	1.58e-08	NK cell	SMAD7
AES	6.49e-13	0.749407	0.366	0.332	1.67e-08	NK cell	AES
LRMP1	7.98e-13	0.421506	0.113	0.057	2.05e-08	NK cell	LRMP
ULBP2	8.42e-13	0.636032	0.14	0.079	2.17e-08	NK cell	ULBP2
PTPRE	9.28e-13	0.704585	0.232	0.161	2.39e-08	NK cell	PTPRE
C1orf56	9.53e-13	0.980738	0.356	0.321	2.45e-08	NK cell	C1orf56
MRPS6	1.57e-12	1.11907	0.427	0.451	4.04e-08	NK cell	MRPS6
PITPNC1	1.6e-12	0.649102	0.201	0.136	4.11e-08	NK cell	PITPNC1
GMFG1	3.53e-12	0.511447	0.506	0.467	9.08e-08	NK cell	GMFG
CDKN2D1	3.63e-12	0.447837	0.123	0.067	9.35e-08	NK cell	CDKN2D
H2AFX	3.64e-12	0.584007	0.201	0.136	9.37e-08	NK cell	H2AFX
RP11-138A9.21	3.73e-12	0.731843	0.323	0.26	9.6e-08	NK cell	RP11-138A9.2
DENND2D	8.18e-12	0.589637	0.177	0.113	2.1e-07	NK cell	DENND2D
PDE4A	8.3e-12	0.43916	0.123	0.067	2.13e-07	NK cell	PDE4A
C5orf56	1.14e-11	0.600629	0.186	0.124	2.92e-07	NK cell	C5orf56
CD8A	1.21e-11	0.427219	0.103	0.05	3.1e-07	NK cell	CD8A
IL12RB1	1.3e-11	0.363336	0.101	0.05	3.35e-07	NK cell	IL12RB1
LLPH	1.33e-11	0.255592	0.165	0.33	3.41e-07	NK cell	LLPH
USP16	1.51e-11	0.271801	0.203	0.395	3.87e-07	NK cell	USP16
GFOD1	1.55e-11	0.603999	0.178	0.116	3.98e-07	NK cell	GFOD1
RBM8A	1.55e-11	0.479131	0.604	0.712	3.99e-07	NK cell	RBM8A
IFI161	1.61e-11	0.613624	0.435	0.405	4.15e-07	NK cell	IFI16
PIM1	1.69e-11	0.735043	0.264	0.204	4.35e-07	NK cell	PIM1
RAB9A	2.51e-11	0.819109	0.318	0.278	6.47e-07	NK cell	RAB9A
SNRNP27	2.62e-11	0.259768	0.183	0.359	6.73e-07	NK cell	SNRNP27
BAG3	2.65e-11	0.785634	0.378	0.333	6.8e-07	NK cell	BAG3
BAZ1A	2.69e-11	0.88697	0.365	0.343	6.92e-07	NK cell	BAZ1A
TAP1	3.71e-11	0.693544	0.379	0.361	9.55e-07	NK cell	TAP1
C9orf142	3.8e-11	0.889588	0.377	0.377	9.78e-07	NK cell	C9orf142
UBE2B	4.58e-11	0.654922	0.529	0.634	1.18e-06	NK cell	UBE2B
TERF2IP1	4.65e-11	0.682512	0.406	0.406	1.19e-06	NK cell	TERF2IP
TRIM221	5.49e-11	0.549115	0.226	0.162	1.41e-06	NK cell	TRIM22
NUDC	5.68e-11	0.744563	0.54	0.648	1.46e-06	NK cell	NUDC
PCSK71	6.25e-11	0.742161	0.277	0.226	1.61e-06	NK cell	PCSK7
TSPYL21	6.8e-11	0.691994	0.247	0.185	1.75e-06	NK cell	TSPYL2
NFKBID1	7.38e-11	0.650243	0.186	0.123	1.9e-06	NK cell	NFKBID
ORAI1	7.99e-11	0.622204	0.203	0.142	2.05e-06	NK cell	ORAI1
LAMTOR3	1.07e-10	0.274059	0.125	0.256	2.76e-06	NK cell	LAMTOR3
IDS1	1.14e-10	0.625093	0.305	0.253	2.92e-06	NK cell	IDS
PRR7	1.17e-10	0.665378	0.184	0.127	3.01e-06	NK cell	PRR7
CASP4	1.19e-10	0.726027	0.384	0.376	3.06e-06	NK cell	CASP4
PLEK	1.57e-10	0.494941	0.282	0.214	4.04e-06	NK cell	PLEK
SP1401	1.89e-10	0.442134	0.127	0.073	4.85e-06	NK cell	SP140
TRMO	3.08e-10	0.625501	0.14	0.086	7.93e-06	NK cell	TRMO
COMMD5	3.91e-10	0.2544	0.144	0.286	1.01e-05	NK cell	COMMD5
THRAP3	4.32e-10	0.254953	0.23	0.428	1.11e-05	NK cell	THRAP3
TCP1	6.31e-10	0.692663	0.477	0.544	1.62e-05	NK cell	TCP1
TES	6.78e-10	0.718254	0.273	0.227	1.74e-05	NK cell	TES
SNW1	7.07e-10	0.251523	0.203	0.379	1.82e-05	NK cell	SNW1
EIF3G	9.89e-10	0.65084	0.5	0.604	2.54e-05	NK cell	EIF3G
DDX61	1.08e-09	0.7983	0.327	0.303	2.79e-05	NK cell	DDX6
LMNB11	1.18e-09	0.671756	0.187	0.131	3.04e-05	NK cell	LMNB1
STK10	1.63e-09	0.457742	0.152	0.098	4.2e-05	NK cell	STK10
LMNA2	2.11e-09	0.645965	0.57	0.658	5.43e-05	NK cell	LMNA
PTGES3	2.32e-09	0.446889	0.66	0.783	5.97e-05	NK cell	PTGES3
RHOG	2.59e-09	0.677343	0.399	0.398	6.66e-05	NK cell	RHOG
NARF	2.63e-09	0.274552	0.161	0.306	6.76e-05	NK cell	NARF
LPXN1	2.66e-09	0.482656	0.196	0.138	6.84e-05	NK cell	LPXN
CCT4	2.88e-09	0.659222	0.504	0.602	7.41e-05	NK cell	CCT4
SHISA5	3.29e-09	0.261012	0.204	0.378	8.47e-05	NK cell	SHISA5
LYAR	4.09e-09	0.923521	0.271	0.233	0.000105259	NK cell	LYAR
PRKACB	4.3e-09	0.604364	0.223	0.173	0.000110677	NK cell	PRKACB
ANXA2R	4.5e-09	0.428412	0.129	0.079	0.000115703	NK cell	ANXA2R
TRAT1	5.48e-09	0.289632	0.138	0.082	0.000141028	NK cell	TRAT1
RAB27A	6.25e-09	0.598897	0.222	0.171	0.000160827	NK cell	RAB27A
MAP1LC3B	6.59e-09	0.594804	0.492	0.55	0.000169319	NK cell	MAP1LC3B
SLBP1	7.89e-09	0.759102	0.36	0.359	0.000202741	NK cell	SLBP
SH3BP1	8.89e-09	0.367014	0.106	0.061	0.000228604	NK cell	SH3BP1
FGFR1OP2	9.31e-09	0.778848	0.352	0.344	0.000239475	NK cell	FGFR1OP2
NOP56	1.45e-08	0.261108	0.213	0.383	0.000371869	NK cell	NOP56
TRAPPC4	1.68e-08	0.267286	0.182	0.332	0.000431155	NK cell	TRAPPC4
NKTR	1.68e-08	0.278754	0.217	0.387	0.000431678	NK cell	NKTR
RGS22	1.7e-08	0.544667	0.471	0.456	0.00043768	NK cell	RGS2
CYLD	1.8e-08	0.671297	0.242	0.196	0.000462017	NK cell	CYLD
RBMX2	2.05e-08	0.667272	0.475	0.552	0.000526955	NK cell	RBMX
RAB8B	2.05e-08	0.601757	0.235	0.189	0.000528188	NK cell	RAB8B
PCBP1	2.45e-08	0.494435	0.558	0.684	0.00062866	NK cell	PCBP1
TSEN54	2.52e-08	0.625491	0.199	0.152	0.000647491	NK cell	TSEN54
MT-ND4L	2.94e-08	0.419688	0.573	0.664	0.00075571	NK cell	MT-ND4L
PRKCB1	3.44e-08	0.386541	0.121	0.074	0.000885622	NK cell	PRKCB
SELPLG	5.14e-08	0.499324	0.153	0.104	0.00132245	NK cell	SELPLG
TIAL1	5.77e-08	0.265553	0.183	0.33	0.00148417	NK cell	TIAL1
LYST	6.09e-08	0.614112	0.212	0.164	0.00156624	NK cell	LYST
MKNK2	6.1e-08	0.729692	0.253	0.217	0.00156886	NK cell	MKNK2
HNRNPA2B11	6.99e-08	0.266278	0.745	0.865	0.00179638	NK cell	HNRNPA2B1
RPF1	7.36e-08	0.312926	0.182	0.327	0.00189239	NK cell	RPF1
MFNG	7.39e-08	0.41296	0.136	0.089	0.00190135	NK cell	MFNG
GCH1	7.41e-08	0.53046	0.169	0.121	0.001906	NK cell	GCH1
ARHGAP251	7.42e-08	0.390564	0.105	0.062	0.00190755	NK cell	ARHGAP25
PDE4B1	8.11e-08	0.531918	0.247	0.196	0.00208515	NK cell	PDE4B
LINC00623	8.8e-08	0.411575	0.127	0.082	0.00226215	NK cell	LINC00623
UTS2	8.84e-08	0.365773	0.11	0.066	0.00227275	NK cell	UTS2
HDDC2	9.06e-08	0.257588	0.151	0.274	0.00232888	NK cell	HDDC2
EVI2A	9.6e-08	0.476661	0.249	0.198	0.00246885	NK cell	EVI2A
SCAF11	1.03e-07	0.269872	0.283	0.492	0.0026514	NK cell	SCAF11
TOX4	1.06e-07	0.323976	0.191	0.341	0.00271548	NK cell	TOX4
ARL4C	1.27e-07	0.496649	0.286	0.234	0.00326384	NK cell	ARL4C
CXCR6	1.58e-07	0.304854	0.108	0.063	0.00405231	NK cell	CXCR6
ITGA4	1.7e-07	0.401022	0.136	0.09	0.00437442	NK cell	ITGA4
MRPL1	2.03e-07	0.345455	0.179	0.316	0.00522965	NK cell	MRPL1
BTN3A2	2.37e-07	0.681295	0.258	0.227	0.00609009	NK cell	BTN3A2
FAM49B	2.98e-07	0.628868	0.422	0.463	0.00766801	NK cell	FAM49B
FAM107B	3.03e-07	0.792571	0.319	0.311	0.00779011	NK cell	FAM107B
SMARCA5	3.17e-07	0.274593	0.145	0.26	0.00814284	NK cell	SMARCA5
OASL	3.2e-07	0.477447	0.125	0.081	0.0082283	NK cell	OASL
ZNF622	3.45e-07	0.278232	0.157	0.278	0.00887378	NK cell	ZNF622
C1orf21	4.24e-07	0.629597	0.212	0.175	0.0109107	NK cell	C1orf21
RNF19A	5e-07	0.2506	0.178	0.307	0.0128681	NK cell	RNF19A
COMMD62	5.3e-07	0.299047	0.675	0.823	0.013629	NK cell	COMMD6
FAM46C1	5.36e-07	0.505238	0.184	0.137	0.0137853	NK cell	FAM46C
CHCHD7	5.63e-07	0.3127	0.196	0.341	0.0144843	NK cell	CHCHD7
EVI2B1	5.72e-07	0.485087	0.294	0.252	0.0147074	NK cell	EVI2B
MPHOSPH8	6.33e-07	0.304105	0.218	0.375	0.0162717	NK cell	MPHOSPH8
SUGT1	6.74e-07	0.331725	0.197	0.342	0.0173197	NK cell	SUGT1
C1orf52	7e-07	0.285935	0.135	0.242	0.0180048	NK cell	C1orf52
PRMT2	7.95e-07	0.721528	0.342	0.348	0.0204301	NK cell	PRMT2
PHF5A	9e-07	0.281439	0.192	0.334	0.0231304	NK cell	PHF5A
ZPR1	9.49e-07	0.26045	0.151	0.266	0.0243949	NK cell	ZPR1
WAS1	9.5e-07	0.451775	0.196	0.152	0.0244236	NK cell	WAS
UPF3B	1.03e-06	0.295216	0.125	0.225	0.0263972	NK cell	UPF3B
FAM43A	1.08e-06	0.417633	0.122	0.081	0.0276436	NK cell	FAM43A
LINC-PINT1	1.13e-06	0.488976	0.194	0.149	0.0289849	NK cell	LINC-PINT
IGBP1	1.2e-06	0.289575	0.192	0.33	0.0307952	NK cell	IGBP1
CIR1	1.26e-06	0.296597	0.206	0.352	0.0323706	NK cell	CIR1
SF3B2	1.37e-06	0.258207	0.295	0.507	0.0351867	NK cell	SF3B2
DGUOK	1.45e-06	0.319843	0.248	0.424	0.0372244	NK cell	DGUOK
SLC5A3	1.47e-06	0.692343	0.214	0.176	0.0376884	NK cell	SLC5A3
ZNF207	1.58e-06	0.29066	0.27	0.464	0.0407507	NK cell	ZNF207
ORMDL1	1.99e-06	0.303561	0.243	0.418	0.0511353	NK cell	ORMDL1
UBE2H	1.99e-06	0.260204	0.134	0.236	0.0511874	NK cell	UBE2H
RBM22	2.1e-06	0.295982	0.14	0.245	0.0540503	NK cell	RBM22
DIP2A	2.41e-06	0.446886	0.144	0.104	0.0619527	NK cell	DIP2A
TTC38	2.52e-06	0.331117	0.127	0.227	0.0647383	NK cell	TTC38
CRIPT	2.64e-06	0.369491	0.21	0.36	0.0679839	NK cell	CRIPT
IRF3	2.66e-06	0.293885	0.186	0.319	0.068306	NK cell	IRF3
ETF1	2.91e-06	0.252762	0.212	0.357	0.0747929	NK cell	ETF1
BBX1	3.06e-06	0.316128	0.214	0.362	0.0786797	NK cell	BBX
C19orf431	3.07e-06	0.540722	0.51	0.629	0.0788506	NK cell	C19orf43
LSM8	3.16e-06	0.265341	0.266	0.45	0.0811671	NK cell	LSM8
IL32	3.25e-06	0.387891	0.721	0.822	0.0835611	NK cell	IL32
AIP	3.61e-06	0.355962	0.199	0.336	0.0927403	NK cell	AIP
CEBPZ	4.2e-06	0.423341	0.182	0.308	0.10798	NK cell	CEBPZ
CCDC88C1	4.89e-06	0.383921	0.114	0.076	0.125632	NK cell	CCDC88C
ANXA11	5.07e-06	0.266119	0.26	0.436	0.130374	NK cell	ANXA11
MIR155HG	5.08e-06	0.428529	0.136	0.094	0.130519	NK cell	MIR155HG
PPP2R2A	5.76e-06	0.260274	0.149	0.254	0.148148	NK cell	PPP2R2A
NBEAL1	5.84e-06	0.349353	0.605	0.737	0.150127	NK cell	NBEAL1
FYB	5.9e-06	0.378092	0.322	0.28	0.151757	NK cell	FYB
NCL1	6.96e-06	0.544553	0.542	0.677	0.178836	NK cell	NCL
GLRX	7.97e-06	0.322099	0.3	0.498	0.20494	NK cell	GLRX
APOBEC3C1	8.89e-06	0.451803	0.227	0.19	0.228622	NK cell	APOBEC3C
RELA	1.04e-05	0.256332	0.109	0.191	0.268476	NK cell	RELA
TNFRSF14	1.09e-05	0.292953	0.2	0.331	0.279011	NK cell	TNFRSF14
ELOF1	1.15e-05	0.303267	0.179	0.3	0.295463	NK cell	ELOF1
CCDC59	1.16e-05	0.356287	0.216	0.359	0.29768	NK cell	CCDC59
ABT1	1.17e-05	0.313658	0.171	0.287	0.300524	NK cell	ABT1
PNPLA8	1.17e-05	0.320283	0.178	0.296	0.301333	NK cell	PNPLA8
TAP2	1.28e-05	0.255086	0.113	0.196	0.329683	NK cell	TAP2
ALG131	1.37e-05	0.280948	0.187	0.309	0.352626	NK cell	ALG13
SLC16A3	1.45e-05	0.569286	0.239	0.207	0.372392	NK cell	SLC16A3
PNKP	1.48e-05	0.252833	0.134	0.228	0.380737	NK cell	PNKP
LSM14A	1.49e-05	0.277803	0.221	0.367	0.382901	NK cell	LSM14A
HIPK1	1.54e-05	0.536952	0.206	0.176	0.39564	NK cell	HIPK1
HMOX2	1.54e-05	0.287897	0.19	0.312	0.396214	NK cell	HMOX2
RBM7	1.57e-05	0.302007	0.158	0.264	0.403693	NK cell	RBM7
TMC61	1.58e-05	0.443836	0.169	0.133	0.406867	NK cell	TMC6
PPP2R3C	1.66e-05	0.281804	0.153	0.256	0.425759	NK cell	PPP2R3C
PHF20L1	1.67e-05	0.318118	0.187	0.312	0.428697	NK cell	PHF20L1
GTF2B1	1.68e-05	0.27716	0.181	0.295	0.432438	NK cell	GTF2B
CLDND1	1.82e-05	0.908868	0.308	0.317	0.468524	NK cell	CLDND1
MAT2B	1.85e-05	0.308213	0.199	0.328	0.474513	NK cell	MAT2B
CAPN2	2.2e-05	0.296854	0.164	0.27	0.566928	NK cell	CAPN2
TOR1A	2.37e-05	0.263618	0.127	0.216	0.610325	NK cell	TOR1A
ANKRD441	2.4e-05	0.384582	0.164	0.126	0.615841	NK cell	ANKRD44
SERTAD1	2.41e-05	0.7112	0.312	0.311	0.618398	NK cell	SERTAD1
BTN2A2	2.43e-05	0.424113	0.121	0.086	0.624207	NK cell	BTN2A2
RNF168	2.54e-05	0.642651	0.221	0.197	0.653748	NK cell	RNF168
1972-09-01	2.85e-05	0.471271	0.522	0.632	0.73243	NK cell	2023-09-07
CCDC174	2.88e-05	0.296994	0.138	0.23	0.74094	NK cell	CCDC174
MRFAP1L1	2.98e-05	0.30299	0.11	0.189	0.766141	NK cell	MRFAP1L1
FRG1	2.98e-05	0.337686	0.222	0.362	0.767067	NK cell	FRG1
LMO4	3.36e-05	0.289899	0.177	0.29	0.863297	NK cell	LMO4
AAK1	3.39e-05	0.613346	0.297	0.294	0.872379	NK cell	AAK1
JMJD1C1	3.69e-05	0.282769	0.219	0.348	0.949381	NK cell	JMJD1C
SLTM	3.92e-05	0.355241	0.249	0.41	1	NK cell	SLTM
TBRG1	3.99e-05	0.277245	0.136	0.226	1	NK cell	TBRG1
TNRC6B1	3.99e-05	0.256222	0.214	0.343	1	NK cell	TNRC6B
KLF62	4.16e-05	0.278054	0.721	0.803	1	NK cell	KLF6
TM2D3	4.25e-05	0.370569	0.235	0.387	1	NK cell	TM2D3
C19orf25	4.31e-05	0.259161	0.112	0.189	1	NK cell	C19orf25
ELL21	4.51e-05	0.255208	0.245	0.395	1	NK cell	ELL2
STARD7	4.59e-05	0.36528	0.182	0.298	1	NK cell	STARD7
SRRM2	4.86e-05	0.285789	0.287	0.473	1	NK cell	SRRM2
CRBN1	4.96e-05	0.319703	0.181	0.294	1	NK cell	CRBN
BCLAF11	5.15e-05	0.344911	0.258	0.419	1	NK cell	BCLAF1
TOPORS-AS1	5.16e-05	0.271949	0.116	0.194	1	NK cell	TOPORS-AS1
ODC11	5.55e-05	0.310918	0.174	0.282	1	NK cell	ODC1
RNF167	5.88e-05	0.302529	0.214	0.348	1	NK cell	RNF167
YARS	6.12e-05	0.292475	0.135	0.224	1	NK cell	YARS
MDM4	6.25e-05	0.26241	0.184	0.295	1	NK cell	MDM4
NAP1L4	6.52e-05	0.318047	0.199	0.319	1	NK cell	NAP1L4
CD522	6.74e-05	0.512349	0.448	0.445	1	NK cell	CD52
FLNA	7.81e-05	0.394858	0.216	0.185	1	NK cell	FLNA
TIMM10B	7.86e-05	0.318819	0.143	0.234	1	NK cell	TIMM10B
TESC	8.16e-05	0.328734	0.116	0.083	1	NK cell	TESC
AIM1	8.31e-05	0.390114	0.135	0.101	1	NK cell	AIM1
BZW11	8.38e-05	0.487519	0.496	0.626	1	NK cell	BZW1
DDX241	8.42e-05	0.649412	0.447	0.536	1	NK cell	DDX24
GCC21	9.05e-05	0.357976	0.21	0.335	1	NK cell	GCC2
ZNF655	9.28e-05	0.329827	0.157	0.255	1	NK cell	ZNF655
NAF11	9.61e-05	0.360222	0.103	0.071	1	NK cell	NAF1
PPHLN1	0.000122416	0.393353	0.214	0.346	1	NK cell	PPHLN1
RASGRP21	0.000123076	0.347417	0.108	0.077	1	NK cell	RASGRP2
ICAM2	0.00012535	0.48986	0.243	0.219	1	NK cell	ICAM2
ELOVL5	0.000137919	0.727467	0.364	0.417	1	NK cell	ELOVL5
SIRT7	0.000145785	0.258334	0.127	0.207	1	NK cell	SIRT7
SAFB21	0.000155397	0.279884	0.168	0.265	1	NK cell	SAFB2
RNF126	0.000155645	0.271516	0.152	0.245	1	NK cell	RNF126
MVD	0.000155852	0.374864	0.143	0.231	1	NK cell	MVD
CHST11	0.000159001	0.366499	0.155	0.123	1	NK cell	CHST11
TSPYL1	0.00016543	0.742908	0.288	0.295	1	NK cell	TSPYL1
AZIN1	0.000167852	0.34146	0.258	0.417	1	NK cell	AZIN1
GTPBP1	0.000172211	0.361103	0.123	0.093	1	NK cell	GTPBP1
MBP	0.00018259	0.583182	0.212	0.192	1	NK cell	MBP
ISG20L2	0.000185863	0.270482	0.119	0.194	1	NK cell	ISG20L2
MAPK1IP1L1	0.000200903	0.347958	0.234	0.372	1	NK cell	MAPK1IP1L
MAFF	0.000204472	0.57684	0.295	0.291	1	NK cell	MAFF
PSMB9	0.000206177	0.456657	0.5	0.607	1	NK cell	PSMB9
DR1	0.000208584	0.321725	0.184	0.293	1	NK cell	DR1
PPAN	0.000222837	0.259728	0.1	0.165	1	NK cell	PPAN
BIRC32	0.000240471	0.608989	0.417	0.448	1	NK cell	BIRC3
RAB11FIP11	0.000253736	0.477526	0.186	0.159	1	NK cell	RAB11FIP1
STX5	0.000257085	0.32122	0.183	0.291	1	NK cell	STX5
CCZ1	0.000264812	0.303245	0.165	0.261	1	NK cell	CCZ1
CHMP4A	0.00028076	0.370725	0.299	0.483	1	NK cell	CHMP4A
RRAS2	0.000285127	0.250437	0.092	0.153	1	NK cell	RRAS2
CHD11	0.000286756	0.631538	0.279	0.277	1	NK cell	CHD1
CH17-189H20.1	0.000301504	0.586122	0.238	0.227	1	NK cell	CH17-189H20.1
UBE2F	0.000321209	0.37766	0.206	0.33	1	NK cell	UBE2F
SELT	0.000322665	0.460112	0.494	0.633	1	NK cell	SELT
EHD1	0.000327962	0.452871	0.184	0.159	1	NK cell	EHD1
HNRNPK2	0.000335241	0.269366	0.662	0.81	1	NK cell	HNRNPK
TRA2B	0.000339214	0.591174	0.471	0.589	1	NK cell	TRA2B
RIC8A	0.0003549	0.328293	0.14	0.223	1	NK cell	RIC8A
SRSF8	0.00035566	0.255001	0.13	0.206	1	NK cell	SRSF8
CD3G	0.000386716	0.408764	0.152	0.118	1	NK cell	CD3G
EIF3F1	0.000388602	0.478493	0.483	0.604	1	NK cell	EIF3F
NFE2L2	0.000392393	0.562137	0.452	0.551	1	NK cell	NFE2L2
PPM1K1	0.000393837	0.48154	0.158	0.13	1	NK cell	PPM1K
PRPF38B	0.000394788	0.642111	0.395	0.469	1	NK cell	PRPF38B
SLU7	0.000408984	0.328338	0.175	0.275	1	NK cell	SLU7
SYNRG	0.000435369	0.251746	0.101	0.163	1	NK cell	SYNRG
TRAF1	0.00046116	0.361913	0.101	0.073	1	NK cell	TRAF1
SIGIRR	0.000478638	0.278484	0.23	0.359	1	NK cell	SIGIRR
SLC20A1	0.000498613	0.265999	0.157	0.241	1	NK cell	SLC20A1
EML41	0.000506084	0.307148	0.244	0.377	1	NK cell	EML4
TFDP2	0.000515764	0.33716	0.131	0.207	1	NK cell	TFDP2
TMX4	0.000535114	0.314535	0.161	0.251	1	NK cell	TMX4
CYFIP21	0.000567564	0.36311	0.116	0.088	1	NK cell	CYFIP2
PSMA3-AS1	0.000601408	0.336683	0.197	0.305	1	NK cell	PSMA3-AS1
CD2BP2	0.000641535	0.370115	0.179	0.279	1	NK cell	CD2BP2
ABHD3	0.000645846	0.714035	0.244	0.243	1	NK cell	ABHD3
NFKBIE	0.000665346	0.278539	0.118	0.185	1	NK cell	NFKBIE
PRKD3	0.00068242	0.287363	0.088	0.143	1	NK cell	PRKD3
SMNDC1	0.000697965	0.275036	0.121	0.189	1	NK cell	SMNDC1
ISY1	0.0006995	0.297767	0.122	0.192	1	NK cell	ISY1
DGKZ	0.000710051	0.399273	0.151	0.125	1	NK cell	DGKZ
YWHAZ2	0.000749025	0.380992	0.544	0.697	1	NK cell	YWHAZ
DOCK81	0.000750737	0.378674	0.149	0.121	1	NK cell	DOCK8
SAP18	0.000778259	0.365624	0.601	0.79	1	NK cell	SAP18
ARPC5L	0.000785111	0.691059	0.322	0.363	1	NK cell	ARPC5L
LSM1	0.000824165	0.3414	0.226	0.353	1	NK cell	LSM1
PTPN12	0.00091353	0.259049	0.135	0.208	1	NK cell	PTPN12
KPNA2	0.000931728	0.359322	0.257	0.386	1	NK cell	KPNA2
SEPW1	0.00100585	0.499698	0.397	0.443	1	NK cell	SEPW1
EAPP	0.001025	0.385307	0.244	0.383	1	NK cell	EAPP
CGGBP1	0.00104318	0.349963	0.199	0.307	1	NK cell	CGGBP1
RALGDS	0.00112213	0.361869	0.126	0.1	1	NK cell	RALGDS
TMEM263	0.00112295	0.288601	0.129	0.199	1	NK cell	TMEM263
ZNRD1	0.00114388	0.419917	0.203	0.31	1	NK cell	ZNRD1
ZNF131	0.0011798	0.329555	0.139	0.213	1	NK cell	ZNF131
CWF19L2	0.00119371	0.277581	0.132	0.202	1	NK cell	CWF19L2
SLC1A5	0.00122001	0.500139	0.179	0.16	1	NK cell	SLC1A5
PRPF38A	0.00123541	0.356659	0.19	0.292	1	NK cell	PRPF38A
ARHGEF2	0.00125915	0.404342	0.13	0.105	1	NK cell	ARHGEF2
GIMAP4	0.00133749	0.476213	0.227	0.206	1	NK cell	GIMAP4
MOB2	0.00135144	0.26542	0.121	0.186	1	NK cell	MOB2
RNF213	0.00142071	0.319115	0.264	0.406	1	NK cell	RNF213
ITM2A1	0.00143588	0.263805	0.273	0.239	1	NK cell	ITM2A
TMEM2431	0.00147244	0.55611	0.214	0.201	1	NK cell	TMEM243
DPF2	0.00156491	0.280609	0.113	0.174	1	NK cell	DPF2
EMD	0.00157075	0.395679	0.192	0.296	1	NK cell	EMD
PITHD1	0.00159633	0.284318	0.184	0.282	1	NK cell	PITHD1
ARHGAP152	0.00183743	0.325847	0.173	0.147	1	NK cell	ARHGAP15
PTGDS1	0.00201842	0.885153	0.129	0.103	1	NK cell	PTGDS
CLEC2D1	0.00205595	0.350289	0.187	0.158	1	NK cell	CLEC2D
PAFAH1B1	0.00218549	0.310775	0.178	0.267	1	NK cell	PAFAH1B1
EWSR1	0.00218792	0.371923	0.304	0.482	1	NK cell	EWSR1
ARF4	0.00221758	0.283228	0.395	0.621	1	NK cell	ARF4
NCK1	0.00240027	0.367544	0.186	0.279	1	NK cell	NCK1
PPP1R15B	0.00246835	0.296958	0.169	0.252	1	NK cell	PPP1R15B
TLE4	0.00253506	0.503242	0.19	0.172	1	NK cell	TLE4
RNF115	0.00257804	0.611172	0.282	0.301	1	NK cell	RNF115
ARIH1	0.00274028	0.278671	0.151	0.224	1	NK cell	ARIH1
HNRNPC	0.002794	0.316299	0.605	0.779	1	NK cell	HNRNPC
KMT5C	0.0028455	0.373791	0.108	0.085	1	NK cell	KMT5C
FUBP1	0.00290551	0.326225	0.164	0.245	1	NK cell	FUBP1
PARVG	0.00305969	0.354652	0.142	0.119	1	NK cell	PARVG
DNAJB14	0.00308353	0.308825	0.136	0.202	1	NK cell	DNAJB14
N4BP2L11	0.00308438	0.592765	0.223	0.219	1	NK cell	N4BP2L1
NOP58	0.00312308	0.335545	0.261	0.393	1	NK cell	NOP58
FBL	0.00325561	0.315045	0.295	0.455	1	NK cell	FBL
JAK11	0.00338256	0.349165	0.29	0.442	1	NK cell	JAK1
YTHDC1	0.00344343	0.349342	0.196	0.293	1	NK cell	YTHDC1
PRMT91	0.00346995	0.415358	0.153	0.13	1	NK cell	PRMT9
SUPT4H1	0.00348297	0.280571	0.36	0.574	1	NK cell	SUPT4H1
SC5D	0.00352273	0.371611	0.219	0.327	1	NK cell	SC5D
AGTRAP	0.00362936	0.307353	0.171	0.257	1	NK cell	AGTRAP
TLE1	0.00371544	0.430902	0.197	0.3	1	NK cell	TLE1
POLR3GL	0.0038421	0.385155	0.283	0.437	1	NK cell	POLR3GL
TCF25	0.00386323	0.583246	0.403	0.505	1	NK cell	TCF25
PILRB	0.00399137	0.44017	0.118	0.097	1	NK cell	PILRB
EIF1AD	0.00401322	0.265949	0.094	0.142	1	NK cell	EIF1AD
MED30	0.00426521	0.328243	0.188	0.281	1	NK cell	MED30
SS18L2	0.00447712	0.407383	0.251	0.381	1	NK cell	SS18L2
EPB41L4A-AS1	0.0045844	0.310981	0.147	0.218	1	NK cell	EPB41L4A-AS1
CDK2AP2	0.00477961	0.363726	0.278	0.427	1	NK cell	CDK2AP2
HELZ	0.00481071	0.317203	0.147	0.217	1	NK cell	HELZ
RSRP11	0.00520783	0.655903	0.391	0.472	1	NK cell	RSRP1
RNF1391	0.00552102	0.421341	0.19	0.281	1	NK cell	RNF139
SFPQ1	0.00585168	0.322446	0.345	0.536	1	NK cell	SFPQ
PTK2B1	0.00587842	0.304107	0.109	0.088	1	NK cell	PTK2B
GLTP	0.00601317	0.278001	0.13	0.191	1	NK cell	GLTP
CNOT2	0.00609436	0.44228	0.192	0.285	1	NK cell	CNOT2
GIMAP2	0.00623993	0.42808	0.16	0.143	1	NK cell	GIMAP2
G3BP21	0.00632299	0.303045	0.222	0.321	1	NK cell	G3BP2
HCLS1	0.00637239	0.31835	0.286	0.28	1	NK cell	HCLS1
PRR13	0.00639432	0.403356	0.516	0.676	1	NK cell	PRR13
GGA1	0.00642513	0.389871	0.16	0.235	1	NK cell	GGA1
SMCHD11	0.00653976	0.272735	0.183	0.261	1	NK cell	SMCHD1
CARD16	0.00659629	0.384339	0.373	0.407	1	NK cell	CARD16
DDX271	0.00676762	0.393249	0.226	0.335	1	NK cell	DDX27
SRP19	0.00680578	0.410405	0.265	0.407	1	NK cell	SRP19
NT5C3A	0.00734804	0.343828	0.171	0.248	1	NK cell	NT5C3A
DHRS7	0.00769628	0.270888	0.37	0.55	1	NK cell	DHRS7
GBP2	0.00772883	0.33415	0.251	0.361	1	NK cell	GBP2
PER2	0.0079771	0.27299	0.079	0.119	1	NK cell	PER2
HNRNPUL1	0.00801917	0.62004	0.305	0.342	1	NK cell	HNRNPUL1
ATF4	0.00805777	0.335996	0.347	0.54	1	NK cell	ATF4
ISG15	0.00831351	0.525158	0.471	0.594	1	NK cell	ISG15
NR1H2	0.00854259	0.366433	0.223	0.333	1	NK cell	NR1H2
BIN1	0.00860675	0.596945	0.257	0.272	1	NK cell	BIN1
RNF113A	0.00867362	0.323303	0.118	0.172	1	NK cell	RNF113A
DUSP101	0.00882652	0.591753	0.261	0.274	1	NK cell	DUSP10
ELMSAN11	0.0089253	0.626859	0.2	0.194	1	NK cell	ELMSAN1
CASP1	0.0091723	0.251466	0.191	0.267	1	NK cell	CASP1
TRAC	0	3.34884	0.924	0.205	0	Treg	TRAC
BATF1	0	3.10083	0.773	0.114	0	Treg	BATF
TIGIT1	0	2.73476	0.699	0.059	0	Treg	TIGIT
CD21	0	2.70299	0.854	0.184	0	Treg	CD2
S100A41	0	2.69212	0.966	0.556	0	Treg	S100A4
CD3D	0	2.68561	0.89	0.241	0	Treg	CD3D
TRBC21	0	2.5704	0.746	0.201	0	Treg	TRBC2
CARD161	0	2.56501	0.806	0.394	0	Treg	CARD16
IL321	0	2.55198	0.987	0.815	0	Treg	IL32
CD71	0	2.4436	0.764	0.224	0	Treg	CD7
CTLA4	0	2.39897	0.57	0.053	0	Treg	CTLA4
TNFRSF181	0	2.32946	0.443	0.056	0	Treg	TNFRSF18
SAMSN13	0	2.31671	0.809	0.339	0	Treg	SAMSN1
TNFRSF4	0	2.30815	0.448	0.099	0	Treg	TNFRSF4
IL2RG3	0	2.26016	0.784	0.285	0	Treg	IL2RG
CD271	0	2.25522	0.615	0.103	0	Treg	CD27
PMAIP12	0	2.2251	0.667	0.258	0	Treg	PMAIP1
RGS11	0	2.20747	0.925	0.524	0	Treg	RGS1
CREM3	0	2.18066	0.859	0.586	0	Treg	CREM
DUSP4	0	2.17623	0.566	0.148	0	Treg	DUSP4
LAIR21	0	2.10402	0.455	0.023	0	Treg	LAIR2
CLEC2D2	0	2.09309	0.565	0.146	0	Treg	CLEC2D
CD3E1	0	2.09043	0.7	0.156	0	Treg	CD3E
IL2RA	0	2.09002	0.396	0.049	0	Treg	IL2RA
PTPRC2	0	2.06728	0.833	0.353	0	Treg	PTPRC
ICOS	0	2.05236	0.517	0.057	0	Treg	ICOS
AC133644.2	0	2.04855	0.438	0.064	0	Treg	AC133644.2
CYTIP2	0	1.995	0.738	0.295	0	Treg	CYTIP
CXCR61	0	1.7948	0.419	0.053	0	Treg	CXCR6
TNFRSF91	0	1.71757	0.384	0.049	0	Treg	TNFRSF9
LCK1	0	1.6105	0.492	0.118	0	Treg	LCK
HLA-A1	0	1.60733	0.998	0.983	0	Treg	HLA-A
B2M3	0	1.55407	1	0.999	0	Treg	B2M
RTKN2	0	1.37407	0.273	0.028	0	Treg	RTKN2
AC002331.1	0	1.3475	0.255	0.012	0	Treg	AC002331.1
FOXP3	0	1.34513	0.275	0.009	0	Treg	FOXP3
MALAT13	0	1.27695	1	0.989	0	Treg	MALAT1
AC017002.1	0	1.05712	0.198	0.012	0	Treg	AC017002.1
AC145110.1	0	0.774292	0.148	0.004	0	Treg	AC145110.1
HLA-C2	3.61e-300	1.19568	0.993	0.964	9.29e-296	Treg	HLA-C
SPOCK21	7.75e-299	1.6507	0.47	0.117	1.99e-294	Treg	SPOCK2
ARID5B1	1.5e-293	2.17363	0.677	0.296	3.87e-289	Treg	ARID5B
SIRPG	2.85e-292	1.06471	0.235	0.029	7.34e-288	Treg	SIRPG
LAYN	1.25e-290	1.11144	0.229	0.028	3.21e-286	Treg	LAYN
CD523	3.94e-284	1.58226	0.843	0.432	1.01e-279	Treg	CD52
IL7R	4.79e-272	1.32749	0.564	0.162	1.23e-267	Treg	IL7R
SLAMF1	1.4e-262	1.02155	0.217	0.027	3.61e-258	Treg	SLAMF1
TBC1D4	6.89e-256	1.50015	0.358	0.079	1.77e-251	Treg	TBC1D4
HLA-B1	1.57e-255	1.10522	0.996	0.969	4.03e-251	Treg	HLA-B
LTB1	3.12e-255	2.19142	0.537	0.172	8.03e-251	Treg	LTB
TMSB4X1	8.23e-250	1.05143	1	0.996	2.12e-245	Treg	TMSB4X
CXCR42	5.15e-249	1.5076	0.902	0.621	1.32e-244	Treg	CXCR4
ARHGDIB3	2.62e-244	1.44195	0.875	0.593	6.72e-240	Treg	ARHGDIB
CD3G1	8.24e-236	1.42361	0.42	0.11	2.12e-231	Treg	CD3G
CST71	1.15e-232	1.60711	0.555	0.195	2.96e-228	Treg	CST7
CTSC	2.95e-229	1.92368	0.774	0.52	7.57e-225	Treg	CTSC
TSC22D33	3.32e-219	1.77537	0.856	0.712	8.54e-215	Treg	TSC22D3
TRBC11	2.7e-216	2.24357	0.451	0.139	6.95e-212	Treg	TRBC1
IL2RB1	4.23e-216	1.05507	0.244	0.041	1.09e-211	Treg	IL2RB
UBC1	5.98e-215	1.21593	0.979	0.974	1.54e-210	Treg	UBC
H3F3B3	3.92e-208	0.893364	0.989	0.986	1.01e-203	Treg	H3F3B
SELL1	1.2e-203	1.3213	0.321	0.075	3.1e-199	Treg	SELL
OAZ12	6.54e-199	0.994372	0.968	0.943	1.68e-194	Treg	OAZ1
CD961	5.64e-196	1.22344	0.347	0.088	1.45e-191	Treg	CD96
RP11-347P5.13	8.38e-187	1.59667	0.473	0.174	2.15e-182	Treg	RP11-347P5.1
P2RY101	1.74e-182	1.08352	0.234	0.044	4.48e-178	Treg	P2RY10
SRGN2	1.53e-178	1.01337	0.971	0.759	3.94e-174	Treg	SRGN
STK17B3	2.07e-178	1.69792	0.592	0.305	5.31e-174	Treg	STK17B
IKZF2	4.32e-178	0.622172	0.122	0.012	1.11e-173	Treg	IKZF2
CD2471	1.63e-172	1.1815	0.312	0.079	4.19e-168	Treg	CD247
CRIP13	1.23e-168	1.40799	0.657	0.33	3.17e-164	Treg	CRIP1
LAT3	4.61e-159	1.1434	0.317	0.087	1.18e-154	Treg	LAT
CXCR31	6.57e-154	1.05885	0.253	0.058	1.69e-149	Treg	CXCR3
S100A61	9.59e-153	0.83536	0.879	0.626	2.47e-148	Treg	S100A6
HSPA81	4.79e-152	1.18237	0.894	0.899	1.23e-147	Treg	HSPA8
ISG202	1.33e-150	1.45179	0.691	0.465	3.41e-146	Treg	ISG20
CORO1A2	3.46e-150	1.44387	0.613	0.33	8.89e-146	Treg	CORO1A
CACYBP1	9.43e-149	1.71688	0.747	0.655	2.42e-144	Treg	CACYBP
RHOH3	8.71e-146	1.3865	0.43	0.165	2.24e-141	Treg	RHOH
RP11-1399P15.1	3.52e-145	0.910879	0.148	0.022	9.04e-141	Treg	RP11-1399P15.1
SYTL32	1.51e-144	1.15166	0.359	0.116	3.88e-140	Treg	SYTL3
SIT11	4.29e-144	1.00503	0.242	0.056	1.1e-139	Treg	SIT1
HLA-E2	1.15e-143	0.96994	0.881	0.837	2.95e-139	Treg	HLA-E
RPS261	4.92e-142	1.04842	0.925	0.946	1.27e-137	Treg	RPS26
TMEM1542	3.12e-139	0.818906	0.175	0.032	8.02e-135	Treg	TMEM154
BIRC33	2.26e-137	1.6335	0.653	0.441	5.8e-133	Treg	BIRC3
FXYD53	7.22e-137	1.29433	0.697	0.502	1.86e-132	Treg	FXYD5
RPS273	1.14e-136	0.500806	0.998	0.999	2.93e-132	Treg	RPS27
GBP21	1.33e-133	1.5913	0.566	0.352	3.42e-129	Treg	GBP2
RP11-138A9.12	3.65e-132	1.57862	0.568	0.329	9.39e-128	Treg	RP11-138A9.1
ITM2A2	4.89e-132	1.24902	0.509	0.232	1.26e-127	Treg	ITM2A
RP11-138A9.22	7.03e-132	1.62678	0.505	0.253	1.81e-127	Treg	RP11-138A9.2
SH3BGRL32	1.56e-130	0.85866	0.896	0.818	4.02e-126	Treg	SH3BGRL3
DDX53	2.15e-129	0.960269	0.865	0.883	5.54e-125	Treg	DDX5
UCP22	2.67e-129	1.62785	0.563	0.327	6.88e-125	Treg	UCP2
CCR61	4.07e-129	1.12581	0.248	0.063	1.05e-124	Treg	CCR6
RPS192	3.24e-126	0.546047	0.997	0.998	8.32e-122	Treg	RPS19
AC016831.72	4.79e-125	1.28746	0.395	0.156	1.23e-120	Treg	AC016831.7
UGP2	3.64e-120	1.42294	0.697	0.627	9.37e-116	Treg	UGP2
SAT1	3.84e-118	0.732379	0.934	0.901	9.87e-114	Treg	SAT1
RPL343	5.1e-118	0.492687	0.997	0.996	1.31e-113	Treg	RPL34
GBP51	4.55e-117	1.06768	0.264	0.078	1.17e-112	Treg	GBP5
PTMA2	6.42e-117	0.540246	0.997	0.997	1.65e-112	Treg	PTMA
CD532	1.24e-116	1.2791	0.591	0.358	3.18e-112	Treg	CD53
SH2D1A1	6.54e-116	1.02851	0.251	0.07	1.68e-111	Treg	SH2D1A
RPL36AL2	1.44e-114	0.788873	0.853	0.909	3.7e-110	Treg	RPL36AL
RPS153	6.97e-114	0.504066	0.996	0.994	1.79e-109	Treg	RPS15
CD443	9.74e-112	1.22899	0.613	0.397	2.5e-107	Treg	CD44
STK42	6.99e-111	1.46732	0.562	0.369	1.8e-106	Treg	STK4
CD28	3.49e-110	0.875971	0.221	0.058	8.98e-106	Treg	CD28
ACTB	3.86e-110	0.7629	0.993	0.995	9.92e-106	Treg	ACTB
BTG12	1.15e-109	1.33484	0.809	0.843	2.95e-105	Treg	BTG1
MYL6	2.44e-109	0.612272	0.961	0.978	6.27e-105	Treg	MYL6
RPS293	2.04e-107	0.488207	0.994	0.994	5.24e-103	Treg	RPS29
TANK1	4.09e-107	1.7455	0.577	0.422	1.05e-102	Treg	TANK
ELF13	1.18e-105	1.40808	0.607	0.442	3.03e-101	Treg	ELF1
SH2D2A1	3.32e-102	1.04295	0.273	0.09	8.54e-98	Treg	SH2D2A
ACAP12	9.96e-102	1.06736	0.337	0.131	2.56e-97	Treg	ACAP1
SRSF72	1.3e-100	1.28898	0.677	0.623	3.35e-96	Treg	SRSF7
PKM	8.54e-100	1.34457	0.701	0.608	2.2e-95	Treg	PKM
RPL313	8.57e-100	0.433236	0.99	0.995	2.2e-95	Treg	RPL3
DNAJA12	1.35e-95	1.24912	0.792	0.809	3.48e-91	Treg	DNAJA1
PBXIP1	9.42e-95	1.38511	0.413	0.216	2.42e-90	Treg	PBXIP1
TMEM173	9.82e-95	1.24489	0.334	0.14	2.53e-90	Treg	TMEM173
SLA1	1.68e-94	1.2493	0.415	0.208	4.31e-90	Treg	SLA
RAC23	7.95e-94	1.19517	0.466	0.256	2.04e-89	Treg	RAC2
PIK3IP12	1.48e-93	1.28409	0.425	0.221	3.8e-89	Treg	PIK3IP1
DDX242	8.04e-91	1.31155	0.613	0.532	2.07e-86	Treg	DDX24
GNLY1	1.43e-90	2.85116	0.276	0.1	3.66e-86	Treg	GNLY
RPL413	1.83e-90	0.353303	1	0.999	4.7e-86	Treg	RPL41
RPL153	1.88e-89	0.404874	0.995	0.993	4.84e-85	Treg	RPL15
ZBTB321	1.39e-88	0.53484	0.1	0.016	3.57e-84	Treg	ZBTB32
RASGRP11	9.79e-87	0.670854	0.146	0.033	2.52e-82	Treg	RASGRP1
UBE2D32	1.06e-86	0.924145	0.742	0.801	2.72e-82	Treg	UBE2D3
ICA1	4.19e-86	1.28369	0.252	0.091	1.08e-81	Treg	ICA1
LSP12	2.08e-85	1.10774	0.543	0.346	5.34e-81	Treg	LSP1
EIF12	4.96e-85	0.444706	0.988	0.995	1.27e-80	Treg	EIF1
TMSB10	5.28e-84	0.489767	0.995	0.992	1.36e-79	Treg	TMSB10
NCR32	4.24e-83	0.647337	0.135	0.029	1.09e-78	Treg	NCR3
FAS	6.93e-83	1.151	0.26	0.097	1.78e-78	Treg	FAS
CCND21	1.33e-82	1.19993	0.291	0.118	3.43e-78	Treg	CCND2
GMFG2	1.21e-81	1.06989	0.608	0.464	3.12e-77	Treg	GMFG
FAM129A	3.53e-81	0.973731	0.255	0.094	9.07e-77	Treg	FAM129A
RPS33	4.16e-81	0.448086	0.987	0.985	1.07e-76	Treg	RPS3
PTPN221	4.67e-81	0.770499	0.197	0.059	1.2e-76	Treg	PTPN22
PYHIN11	5.35e-80	0.790945	0.17	0.045	1.38e-75	Treg	PYHIN1
IPCEF11	2.49e-79	0.682314	0.14	0.032	6.39e-75	Treg	IPCEF1
LINC01588	6.02e-78	0.909804	0.167	0.046	1.55e-73	Treg	LINC01588
ATP5E	2.29e-77	0.492566	0.961	0.977	5.89e-73	Treg	ATP5E
DOK21	5.96e-77	1.23463	0.421	0.231	1.53e-72	Treg	DOK2
RPL213	6.02e-77	0.391376	0.993	0.997	1.55e-72	Treg	RPL21
SARAF3	1.04e-76	1.11171	0.7	0.743	2.69e-72	Treg	SARAF
GATA31	1.55e-76	0.727339	0.175	0.05	3.98e-72	Treg	GATA3
UBB2	5.47e-75	0.732524	0.94	0.974	1.41e-70	Treg	UBB
IFI162	9.7e-74	1.18435	0.541	0.402	2.49e-69	Treg	IFI16
STAM	3.15e-73	1.0985	0.252	0.101	8.09e-69	Treg	STAM
UBE2B1	7.3e-73	1.22212	0.623	0.632	1.88e-68	Treg	UBE2B
HERPUD11	1.42e-69	0.980993	0.75	0.779	3.64e-65	Treg	HERPUD1
PTTG1	1.6e-69	1.19505	0.461	0.294	4.12e-65	Treg	PTTG1
FBLN7	6.7e-68	0.801511	0.16	0.047	1.72e-63	Treg	FBLN7
PRDM1	1.11e-67	1.18982	0.354	0.186	2.85e-63	Treg	PRDM1
ARL6IP52	7.74e-66	1.17735	0.607	0.575	1.99e-61	Treg	ARL6IP5
MORF4L11	1.6e-64	0.9119	0.711	0.798	4.12e-60	Treg	MORF4L1
RPL314	7.75e-63	0.387258	0.965	0.981	1.99e-58	Treg	RPL31
GNG21	2.39e-62	0.953881	0.311	0.152	6.15e-58	Treg	GNG2
CIRBP3	7.74e-61	0.918695	0.68	0.73	1.99e-56	Treg	CIRBP
PRF11	1.58e-60	0.753289	0.237	0.093	4.05e-56	Treg	PRF1
TRAF3IP33	1.06e-58	0.779458	0.197	0.072	2.74e-54	Treg	TRAF3IP3
UTS21	1.12e-58	0.780403	0.182	0.063	2.88e-54	Treg	UTS2
CD79B1	6.74e-58	0.882301	0.229	0.096	1.73e-53	Treg	CD79B
SKP1	1.45e-56	0.61818	0.795	0.875	3.74e-52	Treg	SKP1
RPS15A3	1.63e-56	0.362782	0.983	0.989	4.18e-52	Treg	RPS15A
CKLF1	1.96e-56	1.244	0.564	0.538	5.03e-52	Treg	CKLF
CD5	4.45e-55	0.533561	0.123	0.034	1.14e-50	Treg	CD5
EVI2A1	5.35e-55	1.11273	0.343	0.194	1.38e-50	Treg	EVI2A
CASP11	5.94e-55	1.18128	0.396	0.261	1.53e-50	Treg	CASP1
HSP90AB11	3.3e-54	0.833675	0.913	0.948	8.49e-50	Treg	HSP90AB1
SELK2	8.56e-54	0.797773	0.698	0.779	2.2e-49	Treg	SELK
ITK1	2.13e-53	0.611595	0.145	0.045	5.49e-49	Treg	ITK
NOP581	3.81e-53	1.44986	0.472	0.387	9.8e-49	Treg	NOP58
MAST4	6.9e-53	1.07845	0.273	0.137	1.77e-48	Treg	MAST4
CD701	3.49e-52	0.638695	0.108	0.028	8.97e-48	Treg	CD70
RAB9A1	5.56e-52	1.48106	0.395	0.275	1.43e-47	Treg	RAB9A
HS3ST3B1	8.96e-52	0.68127	0.138	0.043	2.3e-47	Treg	HS3ST3B1
PHTF2	1.24e-51	0.907533	0.228	0.102	3.2e-47	Treg	PHTF2
RPL13A3	1.36e-51	0.297666	0.993	0.997	3.49e-47	Treg	RPL13A
ENO1	3.25e-51	0.652031	0.822	0.85	8.35e-47	Treg	ENO1
NPM11	4.43e-51	0.417912	0.882	0.918	1.14e-46	Treg	NPM1
IL1R2	7.88e-51	1.1945	0.25	0.121	2.03e-46	Treg	IL1R2
TOX	2.93e-50	0.558304	0.12	0.034	7.54e-46	Treg	TOX
STAT41	3.73e-50	0.726569	0.215	0.089	9.6e-46	Treg	STAT4
RBPJ	6.59e-50	1.40582	0.492	0.428	1.7e-45	Treg	RBPJ
ARPC21	6.92e-50	0.625302	0.769	0.85	1.78e-45	Treg	ARPC2
IL21R	7.46e-50	0.551801	0.12	0.035	1.92e-45	Treg	IL21R
RPL18A3	1.07e-49	0.320128	0.99	0.994	2.74e-45	Treg	RPL18A
ICAM32	3e-48	1.17806	0.419	0.311	7.7e-44	Treg	ICAM3
LINC00152	1.58e-47	1.18801	0.542	0.515	4.07e-43	Treg	LINC00152
ANAPC162	2.51e-47	0.893242	0.633	0.731	6.46e-43	Treg	ANAPC16
BTG3	3.04e-47	1.29887	0.382	0.267	7.81e-43	Treg	BTG3
RPL263	4.02e-47	0.323816	0.973	0.985	1.03e-42	Treg	RPL26
GEM	5.67e-47	1.1988	0.289	0.154	1.46e-42	Treg	GEM
ARPC1B	6.1e-47	0.847493	0.673	0.741	1.57e-42	Treg	ARPC1B
PBX4	1.09e-46	0.502204	0.118	0.035	2.81e-42	Treg	PBX4
LGALS1	3.3e-46	0.537212	0.806	0.81	8.49e-42	Treg	LGALS1
LDHB2	3.69e-46	0.869113	0.562	0.482	9.48e-42	Treg	LDHB
LBH2	1.69e-45	0.860989	0.257	0.128	4.35e-41	Treg	LBH
IL18R11	3.06e-45	0.515493	0.105	0.03	7.87e-41	Treg	IL18R1
CORO1B	5.04e-45	1.43155	0.487	0.45	1.3e-40	Treg	CORO1B
USP15	1.54e-44	1.25475	0.39	0.286	3.97e-40	Treg	USP15
TMA7	7.72e-44	0.449996	0.829	0.926	1.99e-39	Treg	TMA7
RBM8A1	2.57e-43	0.79819	0.64	0.712	6.61e-39	Treg	RBM8A
RPL362	4.39e-43	0.303233	0.978	0.988	1.13e-38	Treg	RPL36
PSMB91	1.13e-42	0.929196	0.585	0.605	2.92e-38	Treg	PSMB9
RPL63	1.56e-42	0.345376	0.944	0.974	4.02e-38	Treg	RPL6
RPS283	5.25e-42	0.283287	0.99	0.995	1.35e-37	Treg	RPS28
IL10RA1	9.05e-42	0.940328	0.293	0.17	2.33e-37	Treg	IL10RA
PGK1	2.38e-41	0.854901	0.665	0.752	6.11e-37	Treg	PGK1
METTL8	4.1e-41	0.967785	0.193	0.087	1.05e-36	Treg	METTL8
RPS63	1.08e-40	0.292658	0.989	0.991	2.79e-36	Treg	RPS6
CD373	1.78e-40	0.838752	0.419	0.294	4.59e-36	Treg	CD37
ACP5	3.16e-40	0.964737	0.385	0.267	8.12e-36	Treg	ACP5
TRAF11	5.64e-40	0.747656	0.171	0.07	1.45e-35	Treg	TRAF1
RPS253	1.19e-39	0.327078	0.951	0.983	3.05e-35	Treg	RPS25
SKAP11	1.49e-39	0.86156	0.255	0.139	3.83e-35	Treg	SKAP1
HSP90AA11	2.52e-39	0.830555	0.916	0.969	6.47e-35	Treg	HSP90AA1
DDIT42	3.91e-39	1.06188	0.6	0.605	1.01e-34	Treg	DDIT4
APOBEC3C2	4.99e-39	1.09813	0.305	0.187	1.28e-34	Treg	APOBEC3C
EMP32	8.82e-39	0.819732	0.546	0.476	2.27e-34	Treg	EMP3
COMMD63	4.04e-38	0.655719	0.693	0.824	1.04e-33	Treg	COMMD6
CDC42SE22	7.63e-38	1.09246	0.462	0.403	1.96e-33	Treg	CDC42SE2
RPL282	8.39e-38	0.303034	0.981	0.99	2.16e-33	Treg	RPL28
CFLAR1	8.64e-38	1.10518	0.511	0.499	2.22e-33	Treg	CFLAR
LEPROTL11	1.43e-37	1.0508	0.513	0.488	3.68e-33	Treg	LEPROTL1
GCNT1	1.96e-37	0.794265	0.165	0.07	5.04e-33	Treg	GCNT1
HNRNPA13	4.89e-37	0.463615	0.829	0.913	1.26e-32	Treg	HNRNPA1
SUMO2	5.7e-37	0.50724	0.783	0.869	1.47e-32	Treg	SUMO2
GPBP12	6.97e-37	0.963461	0.55	0.583	1.79e-32	Treg	GPBP1
RPS4X3	9.76e-37	0.26888	0.972	0.986	2.51e-32	Treg	RPS4X
CLIC11	1.85e-36	0.535871	0.751	0.838	4.76e-32	Treg	CLIC1
CFL11	2.41e-36	0.404988	0.897	0.946	6.2e-32	Treg	CFL1
SUB1	3.12e-36	0.430621	0.82	0.894	8.03e-32	Treg	SUB1
HNRNPK3	6.79e-36	0.581066	0.7	0.81	1.75e-31	Treg	HNRNPK
EZR3	7.01e-36	0.960422	0.517	0.481	1.8e-31	Treg	EZR
OST4	7.21e-36	0.420441	0.808	0.915	1.85e-31	Treg	OST4
MYL12A2	7.86e-36	0.519837	0.773	0.883	2.02e-31	Treg	MYL12A
ALDOA	9.36e-36	0.38221	0.789	0.838	2.41e-31	Treg	ALDOA
PPP1R22	8.69e-35	1.1451	0.48	0.448	2.23e-30	Treg	PPP1R2
EVL2	7.23e-34	0.963414	0.387	0.291	1.86e-29	Treg	EVL
LAX1	2.16e-33	0.512328	0.103	0.035	5.56e-29	Treg	LAX1
SLA21	3.91e-33	0.45343	0.102	0.034	1.01e-28	Treg	SLA2
PFDN52	8.02e-33	0.34597	0.874	0.958	2.06e-28	Treg	PFDN5
TSPYL22	2.94e-32	1.08602	0.287	0.183	7.56e-28	Treg	TSPYL2
GAPDH	3.49e-32	0.275114	0.987	0.981	8.97e-28	Treg	GAPDH
[truncated: 19,266 more rows]
