# Supplementary material for: Distinct cuproptosis patterns in hepatocellular carcinoma patients correlate with unique immune microenvironment characteristics and cell-cell communication, contributing to varied overall survival outcomes
Source: Front Immunol. 2024 May 28;15:1379690. doi: 10.3389/fimmu.2024.1379690 (PMC11168106; doi:10.3389/fimmu.2024.1379690)
Supplement: Supplementary file 7 [file Table_6.xlsx]

## Sheet: b
Table S6. Scores of cuproptosis.
	pateint	count
1	HCC01T	-0.000175084
2	HCC01T	0.356
3	HCC01T	0.0948759
4	HCC01T	0.0950899
5	HCC01T	0.0946658
6	HCC01T	0.384075
7	HCC01T	-0.000175084
8	HCC01T	0.0918528
9	HCC01T	-0.000175084
10	HCC01T	-0.000175084
11	HCC01T	0.0987355
12	HCC01T	0.0934986
13	HCC01T	0.0864563
14	HCC01T	0.432962
15	HCC01T	0.278967
16	HCC01T	0.284211
17	HCC01T	0.276422
18	HCC01T	0.273341
19	HCC01T	0.0955723
20	HCC01T	0.189911
21	HCC01T	0.0934752
22	HCC01T	0.194724
23	HCC01T	0.163431
24	HCC01T	-0.000175084
25	HCC01T	-0.000175084
26	HCC01T	0.0949615
27	HCC01T	0.45007
28	HCC01T	0.357587
29	HCC01T	0.0947358
30	HCC01T	-0.000175084
31	HCC01T	-0.000175084
32	HCC01T	-0.000175084
33	HCC01T	0.27934
34	HCC01T	0.093627
35	HCC01T	-0.000175084
36	HCC01T	-0.000175084
37	HCC01T	-0.000175084
38	HCC01T	-0.000175084
39	HCC01T	-0.000175084
40	HCC01T	0.430017
41	HCC01T	0.0956268
42	HCC01T	-0.000175084
43	HCC01T	0.0946619
44	HCC01T	0.0889503
45	HCC01T	-0.000175084
46	HCC01T	0.0975877
47	HCC01T	0.0945296
48	HCC01T	-0.000175084
49	HCC01T	0.0935452
50	HCC01T	0.0945568
51	HCC01T	-0.000175084
52	HCC01T	-0.000175084
53	HCC01T	0.568613
54	HCC01T	0.0938837
55	HCC01T	0.0926309
56	HCC01T	0.089779
57	HCC01T	0.271321
58	HCC01T	-0.000175084
59	HCC01T	0.176811
60	HCC01T	0.285912
61	HCC01T	-0.000175084
62	HCC01T	0.186628
63	HCC01T	0.187565
64	HCC01T	0.0988834
65	HCC01T	0.180752
66	HCC01T	0.409143
67	HCC01T	-0.000175084
68	HCC01T	0.176978
69	HCC01T	0.189071
70	HCC01T	0.0929149
71	HCC01T	0.096226
72	HCC01T	0.194397
73	HCC01T	-0.000175084
74	HCC01T	0.374228
75	HCC01T	0.191608
76	HCC01T	-0.000175084
77	HCC01T	0.286822
78	HCC01T	-0.000175084
79	HCC01T	0.185063
80	HCC01T	-0.000175084
81	HCC01T	0.514855
82	HCC01T	-0.000175084
83	HCC01T	0.185744
84	HCC01T	0.0942728
85	HCC01T	0.342538
86	HCC01T	-0.000175084
87	HCC01T	0.287425
88	HCC01T	0.389067
89	HCC01T	0.0984476
90	HCC01T	0.0986227
91	HCC01T	0.0940082
92	HCC01T	-0.000175084
93	HCC01T	0.190059
94	HCC01T	-0.000175084
95	HCC01T	-0.000175084
96	HCC01T	0.506634
97	HCC01T	-0.000175084
98	HCC01T	0.0948837
99	HCC01T	0.0928644
100	HCC01T	-0.000175084
101	HCC01T	-0.000175084
102	HCC01T	0.18539
103	HCC01T	0.361369
104	HCC01T	0.0949848
105	HCC01T	0.0983931
106	HCC01T	0.0920862
107	HCC01T	-0.000175084
108	HCC01T	0.377741
109	HCC01T	0.182138
110	HCC01T	0.0932301
111	HCC01T	0.0910085
112	HCC01T	0.285375
113	HCC01T	0.361361
114	HCC01T	0.0904443
115	HCC01T	0.191051
116	HCC01T	-0.000175084
117	HCC01T	-0.000175084
118	HCC01T	0.1923
119	HCC01T	0.0912303
120	HCC01T	0.278045
121	HCC01T	0.0906
122	HCC01T	0.0924792
123	HCC01T	0.267096
124	HCC01T	-0.000175084
125	HCC01T	0.354194
126	HCC01T	-0.000175084
127	HCC01T	-0.000175084
128	HCC01T	0.501502
129	HCC01T	0.183437
130	HCC01T	0.0936386
131	HCC01T	0.0950121
132	HCC01T	0.184348
133	HCC01T	0.4644
134	HCC01T	0.185772
135	HCC01T	0.262334
136	HCC01T	0.0926154
137	HCC01T	0.0942067
138	HCC01T	-0.000175084
139	HCC01T	0.0946813
140	HCC01T	-0.000175084
141	HCC01T	0.0952766
142	HCC01T	-0.000175084
143	HCC01T	-0.000175084
144	HCC01T	0.0903548
145	HCC01T	0.436713
146	HCC01T	0.0938098
147	HCC01T	-0.000175084
148	HCC01T	0.0954478
149	HCC01T	-0.000175084
150	HCC01T	0.191973
151	HCC01T	0.175959
152	HCC01T	0.093055
153	HCC01T	0.099039
154	HCC01T	0.0931484
155	HCC01T	0.438802
156	HCC01T	0.0951521
157	HCC01T	0.0944946
158	HCC01T	-0.000175084
159	HCC01T	0.435569
160	HCC01T	0.188596
161	HCC01T	-0.000175084
162	HCC01T	0.189997
163	HCC01T	0.0952377
164	HCC01T	-0.000175084
165	HCC01T	-0.000175084
166	HCC01T	0.0947358
167	HCC01T	-0.000175084
168	HCC01T	0.0988483
169	HCC01T	0.184449
170	HCC01T	-0.000175084
171	HCC01T	-0.000175084
172	HCC01T	-0.000175084
173	HCC01T	0.192152
174	HCC01T	0.349981
175	HCC01T	0.0959147
176	HCC01T	-0.000175084
177	HCC01T	-0.000175084
178	HCC01T	0.186947
179	HCC01T	-0.000175084
180	HCC01T	0.361991
181	HCC01T	0.0937865
182	HCC01T	0.349662
183	HCC01T	0.0955451
184	HCC01T	-0.000175084
185	HCC01T	0.185873
186	HCC01T	-0.000175084
187	HCC01T	0.184604
188	HCC01T	-0.000175084
189	HCC01T	0.0925181
190	HCC01T	0.407649
191	HCC01T	0.27187
192	HCC01T	0.452377
193	HCC01T	-0.000175084
194	HCC01T	-0.000175084
195	HCC01T	0.195428
196	HCC01T	0.0946424
197	HCC01T	0.0957046
198	HCC01T	0.262007
199	HCC01T	0.0903432
200	HCC01T	0.0950743
201	HCC01T	-0.000175084
202	HCC01T	0.0957163
203	HCC01T	0.0918411
204	HCC01T	0.09544
205	HCC01T	0.0923352
206	HCC01T	0.258637
207	HCC01T	0.284277
208	HCC01T	0.528087
209	HCC01T	0.188729
210	HCC01T	0.0947241
211	HCC01T	0.0924014
212	HCC01T	0.182165
213	HCC01T	-0.000175084
214	HCC01T	0.280511
215	HCC01T	0.0949109
216	HCC01T	0.183367
217	HCC01T	0.609906
218	HCC01T	0.174309
219	HCC01T	0.0952961
220	HCC01T	-0.000175084
221	HCC01T	0.187569
222	HCC01T	0.284091
223	HCC01T	0.0929266
224	HCC01T	0.0914209
225	HCC01T	0.428274
226	HCC01T	0.0927282
227	HCC01T	0.417341
228	HCC01T	0.0918761
229	HCC01T	0.279293
230	HCC01T	0.0953544
231	HCC01T	-0.000175084
232	HCC01T	-0.000175084
233	HCC01T	0.181258
234	HCC01T	-0.000175084
235	HCC01T	0.0954634
236	HCC01T	-0.000175084
237	HCC01T	0.183344
238	HCC01T	0.096012
239	HCC01T	-0.000175084
240	HCC01T	0.0945374
241	HCC01T	0.0956618
242	HCC01T	0.0933974
243	HCC01T	0.0954517
244	HCC01T	0.36031
245	HCC01T	0.0954323
246	HCC01T	0.094374
247	HCC01T	0.0932768
248	HCC01T	0.0913314
249	HCC01T	0.260093
250	HCC01T	0.18718
251	HCC01T	-0.000175084
252	HCC01T	-0.000175084
253	HCC01T	0.0985254
254	HCC01T	0.191569
255	HCC01T	0.361435
256	HCC01T	0.0958602
257	HCC01T	-0.000175084
258	HCC01T	0.189787
259	HCC01T	0.0949459
260	HCC01T	0.274504
261	HCC01T	0.098432
262	HCC01T	0.190363
263	HCC01T	0.0957863
264	HCC01T	-0.000175084
265	HCC01T	-0.000175084
266	HCC01T	0.18434
267	HCC01T	0.25414
268	HCC01T	0.181943
269	HCC01T	0.274516
270	HCC01T	0.0936892
271	HCC01T	0.189888
272	HCC01T	0.0934091
273	HCC01T	-0.000175084
274	HCC01T	-0.000175084
275	HCC01T	0.188122
276	HCC01T	0.0874951
277	HCC01T	0.18283
278	HCC01T	-0.000175084
279	HCC01T	0.0907089
280	HCC01T	0.185569
281	HCC01T	-0.000175084
282	HCC01T	-0.000175084
283	HCC01T	-0.000175084
284	HCC01T	0.272527
285	HCC01T	0.0979185
286	HCC01T	-0.000175084
287	HCC01T	0.190129
288	HCC01T	0.185196
289	HCC01T	0.0990701
290	HCC01T	0.0947592
291	HCC01T	0.357369
292	HCC01T	0.0944557
293	HCC01T	0.0958174
294	HCC01T	0.0983309
295	HCC01T	0.0960548
296	HCC01T	0.094444
297	HCC01T	0.0927593
298	HCC01T	0.0959342
299	HCC01T	-0.000175084
300	HCC01T	0.0984126
301	HCC01T	0.092876
302	HCC01T	0.264995
303	HCC01T	0.194246
304	HCC01T	0.096331
305	HCC01T	0.0927438
306	HCC01T	0.0952066
307	HCC01T	0.097471
308	HCC01T	0.278243
309	HCC01T	0.185406
310	HCC01T	0.0933429
311	HCC01T	0.0956463
312	HCC01T	0.0933702
313	HCC01T	0.172543
314	HCC01T	-0.000175084
315	HCC01T	0.0970353
316	HCC01T	0.0966812
317	HCC01T	0.273259
318	HCC01T	0.265182
319	HCC01T	-0.000175084
320	HCC01T	0.0939032
321	HCC01T	0.0908412
322	HCC01T	0.282682
323	HCC01T	0.173901
324	HCC01T	0.269796
325	HCC01T	0.0939616
326	HCC01T	0.182597
327	HCC01T	0.0980507
328	HCC01T	0.190082
329	HCC01T	0.0950198
330	HCC01T	0.095584
331	HCC01T	-0.000175084
332	HCC01T	0.19044
333	HCC01T	0.366287
334	HCC01T	-0.000175084
335	HCC01T	0.0944868
336	HCC01T	0.0846471
337	HCC01T	-0.000175084
338	HCC01T	-0.000175084
339	HCC01T	0.277663
340	HCC01T	0.35042
341	HCC01T	0.453365
342	HCC01T	0.185274
343	HCC01T	0.176414
344	HCC01T	0.188398
345	HCC01T	-0.000175084
346	HCC01T	0.257466
347	HCC01T	0.574173
348	HCC01T	0.17599
349	HCC01T	0.0945335
350	HCC01T	-0.000175084
351	HCC01T	-0.000175084
352	HCC01T	-0.000175084
353	HCC01T	0.285842
354	HCC01T	0.094195
355	HCC01T	0.0950549
356	HCC01T	0.0958058
357	HCC01T	0.0920901
358	HCC01T	0.5044
359	HCC01T	-0.000175084
360	HCC01T	-0.000175084
361	HCC01T	0.0887207
362	HCC01T	0.194331
363	HCC01T	-0.000175084
364	HCC01T	-0.000175084
365	HCC01T	0.180877
366	HCC01T	0.0945568
367	HCC01T	-0.000175084
368	HCC01T	0.27313
369	HCC01T	0.0954323
370	HCC01T	0.183593
371	HCC01T	0.360458
372	HCC01T	-0.000175084
373	HCC01T	0.277974
374	HCC01T	0.279239
375	HCC01T	0.340872
376	HCC01T	0.0936036
377	HCC01T	0.0929227
378	HCC01T	-0.000175084
379	HCC01T	-0.000175084
380	HCC01T	0.267294
381	HCC01T	-0.000175084
382	HCC01T	0.42487
383	HCC01T	0.180752
384	HCC01T	-0.000175084
385	HCC01T	0.504338
386	HCC01T	0.334916
387	HCC01T	0.190868
388	HCC01T	-0.000175084
389	HCC01T	-0.000175084
390	HCC01T	0.271076
391	HCC01T	0.185351
392	HCC01T	0.352451
393	HCC01T	-0.000175084
394	HCC01T	0.0925414
395	HCC01T	0.0982842
396	HCC01T	-0.000175084
397	HCC01T	0.0949926
398	HCC01T	0.0965256
399	HCC01T	0.0947436
400	HCC01T	-0.000175084
401	HCC01T	0.0938409
402	HCC01T	0.191561
403	HCC01T	0.0928877
404	HCC01T	0.367995
405	HCC01T	0.283379
406	HCC01T	0.182885
407	HCC01T	0.183188
408	HCC01T	0.0948876
409	HCC01T	0.190643
410	HCC01T	0.0947203
411	HCC01T	0.19216
412	HCC01T	-0.000175084
413	HCC01T	0.434756
414	HCC01T	-0.000175084
415	HCC01T	-0.000175084
416	HCC01T	-0.000175084
417	HCC01T	-0.000175084
418	HCC01T	-0.000175084
419	HCC01T	-0.000175084
420	HCC01T	0.0921485
421	HCC01T	0.404505
422	HCC01T	0.186013
423	HCC01T	0.18718
424	HCC01T	-0.000175084
425	HCC01T	-0.000175084
426	HCC01T	0.60963
427	HCC01T	-0.000175084
428	HCC01T	-0.000175084
429	HCC01T	0.189359
430	HCC01T	0.497117
431	HCC01T	0.190557
432	HCC01T	0.177741
433	HCC01T	0.190771
434	HCC01T	0.183818
435	HCC01T	-0.000175084
436	HCC01T	0.42808
437	HCC01T	0.0931056
438	HCC01T	0.092094
439	HCC01T	0.370014
440	HCC01T	0.177858
441	HCC01T	0.0919072
442	HCC01T	0.27299
443	HCC01T	0.189904
444	HCC01T	0.0933507
445	HCC01T	0.0899619
446	HCC01T	0.0917516
447	HCC01T	0.280655
448	HCC01T	-0.000175084
449	HCC01T	0.0992024
450	HCC01T	0.384075
451	HCC01T	0.267026
452	HCC01T	0.0908101
453	HCC01T	-0.000175084
454	HCC01T	0.259781
455	HCC01T	0.273352
456	HCC01T	0.187888
457	HCC01T	0.0981013
458	HCC01T	-0.000175084
459	HCC01T	0.426531
460	HCC01T	0.340374
461	HCC01T	0.0955879
462	HCC01T	0.0970314
463	HCC01T	0.098895
464	HCC01T	-0.000175084
465	HCC01T	-0.000175084
466	HCC01T	-0.000175084
467	HCC01T	0.098043
468	HCC01T	-0.000175084
469	HCC01T	0.098292
470	HCC01T	-0.000175084
471	HCC01T	0.187456
472	HCC01T	0.0923313
473	HCC01T	0.192246
474	HCC01T	0.0938137
475	HCC01T	-0.000175084
476	HCC01T	0.0952922
477	HCC01T	-0.000175084
478	HCC01T	-0.000175084
479	HCC01T	0.291152
480	HCC01T	0.187483
481	HCC01T	-0.000175084
482	HCC01T	0.0941055
483	HCC01T	0.0953116
484	HCC01T	-0.000175084
485	HCC01T	0.271368
486	HCC01T	0.0903159
487	HCC01T	-0.000175084
488	HCC01T	-0.000175084
489	HCC01T	-0.000175084
490	HCC01T	-0.000175084
491	HCC01T	0.0926659
492	HCC01T	0.284978
493	HCC01T	0.677243
494	HCC01T	-0.000175084
495	HCC01T	0.188915
496	HCC01T	0.190919
497	HCC01T	0.0905766
498	HCC01T	0.0903782
499	HCC01T	0.277052
500	HCC01T	-0.000175084
501	HCC01T	0.0923586
502	HCC01T	0.0950938
503	HCC01T	-0.000175084
504	HCC01T	0.0951366
505	HCC01T	0.0954867
506	HCC01T	0.0953856
507	HCC01T	0.190207
508	HCC01T	0.0903237
509	HCC01T	0.0952066
510	HCC01T	0.0965567
511	HCC01T	0.18862
512	HCC01T	-0.000175084
513	HCC01T	0.0959458
514	HCC01T	0.0952572
515	HCC01T	0.0952689
516	HCC01T	0.0955723
517	HCC01T	0.178924
518	HCC01T	-0.000175084
519	HCC01T	0.0932496
520	HCC01T	0.0899852
521	HCC01T	-0.000175084
522	HCC01T	-0.000175084
523	HCC01T	0.276469
524	HCC01T	0.283776
525	HCC01T	-0.000175084
526	HCC01T	0.378982
527	HCC01T	0.186456
528	HCC01T	-0.000175084
529	HCC01T	-0.000175084
530	HCC01T	-0.000175084
531	HCC01T	0.189795
532	HCC01T	0.183881
533	HCC01T	0.262579
534	HCC01T	0.0939188
535	HCC01T	0.176512
536	HCC01T	-0.000175084
537	HCC01T	0.0906583
538	HCC01T	0.192254
539	HCC01T	0.0952805
540	HCC01T	-0.000175084
541	HCC01T	-0.000175084
542	HCC01T	-0.000175084
543	HCC01T	-0.000175084
544	HCC01T	0.0942495
545	HCC01T	0.286332
546	HCC01T	0.350537
547	HCC01T	0.0933663
548	HCC01T	-0.000175084
549	HCC01T	0.0938137
550	HCC01T	-0.000175084
551	HCC01T	0.0919034
552	HCC01T	0.18248
553	HCC01T	0.0954362
554	HCC01T	0.0910513
555	HCC01T	0.437301
556	HCC01T	0.284017
557	HCC01T	-0.000175084
558	HCC01T	-0.000175084
559	HCC01T	0.175473
560	HCC01T	-0.000175084
561	HCC01T	0.0959458
562	HCC01T	-0.000175084
563	HCC01T	0.0942884
564	HCC01T	0.193425
565	HCC01T	0.0930317
566	HCC01T	0.0928955
567	HCC01T	0.0927165
568	HCC01T	0.0983192
569	HCC01T	0.0913859
570	HCC01T	0.0951794
571	HCC01T	-0.000175084
572	HCC01T	0.186386
573	HCC01T	0.489966
574	HCC01T	0.0969652
575	HCC01T	0.268275
576	HCC01T	-0.000175084
577	HCC01T	0.187732
578	HCC01T	0.0932651
579	HCC01T	0.0910863
580	HCC01T	-0.000175084
581	HCC01T	0.0985877
582	HCC01T	0.190806
583	HCC01T	0.623827
584	HCC01T	0.286227
585	HCC01T	0.354599
586	HCC01T	-0.000175084
587	HCC01T	-0.000175084
588	HCC01T	0.267411
589	HCC01T	-0.000175084
590	HCC01T	-0.000175084
591	HCC01T	0.0997121
592	HCC01T	0.187297
593	HCC01T	-0.000175084
594	HCC01T	0.094837
595	HCC01T	0.0932379
596	HCC01T	-0.000175084
597	HCC01T	0.092736
598	HCC01T	0.188884
599	HCC01T	0.17662
600	HCC01T	-0.000175084
601	HCC01T	0.0951288
602	HCC01T	0.279352
603	HCC01T	-0.000175084
604	HCC01T	0.0939149
605	HCC01T	0.347829
606	HCC01T	0.0937709
607	HCC01T	-0.000175084
608	HCC01T	0.445358
609	HCC01T	0.0946969
610	HCC01T	-0.000175084
611	HCC01T	-0.000175084
612	HCC01T	-0.000175084
613	HCC01T	0.0946424
614	HCC01T	0.365224
615	HCC01T	0.192584
616	HCC01T	0.277881
617	HCC01T	0.0937631
618	HCC01T	0.0938254
619	HCC01T	-0.000175084
620	HCC01T	0.173041
621	HCC01T	-0.000175084
622	HCC01T	0.189219
623	HCC01T	-0.000175084
624	HCC01T	0.278951
625	HCC01T	0.0958564
626	HCC01T	0.269037
627	HCC01T	-0.000175084
628	HCC01T	0.189437
629	HCC01T	-0.000175084
630	HCC01T	0.0941794
631	HCC01T	-0.000175084
632	HCC01T	-0.000175084
633	HCC01T	0.0908178
634	HCC01T	-0.000175084
635	HCC01T	0.260583
636	HCC01T	0.276259
637	HCC01T	0.0915026
638	HCC01T	-0.000175084
639	HCC01T	0.280134
640	HCC01T	-0.000175084
641	HCC01T	0.180698
642	HCC01T	0.180931
643	HCC01T	-0.000175084
644	HCC01T	0.27836
645	HCC01T	0.09423
646	HCC01T	0.0955295
647	HCC01T	0.176535
648	HCC01T	-0.000175084
649	HCC01T	0.276667
650	HCC01T	0.0931795
651	HCC01T	0.0944868
652	HCC01T	-0.000175084
653	HCC01T	-0.000175084
654	HCC01T	0.0957941
655	HCC01T	0.275395
656	HCC01T	0.193281
657	HCC01T	0.192938
658	HCC01T	0.580157
659	HCC01T	-0.000175084
660	HCC01T	-0.000175084
661	HCC01T	0.092806
662	HCC01T	0.0917205
663	HCC01T	0.192468
664	HCC01T	0.186324
665	HCC01T	0.184776
666	HCC01T	-0.000175084
667	HCC01T	0.0941055
668	HCC01T	0.0936542
669	HCC01T	0.098825
670	HCC01T	0.183737
671	HCC01T	0.354397
672	HCC01T	0.189935
673	HCC01T	0.183935
674	HCC01T	0.457038
675	HCC01T	0.189623
676	HCC01T	-0.000175084
677	HCC01T	-0.000175084
678	HCC01T	0.0962688
679	HCC01T	-0.000175084
680	HCC01T	0.0914404
681	HCC01T	0.195024
682	HCC01T	-0.000175084
683	HCC01T	0.0955412
684	HCC01T	0.4332
685	HCC01T	-0.000175084
686	HCC01T	-0.000175084
687	HCC01T	0.0887207
688	HCC01T	0.0858066
689	HCC01T	0.187087
690	HCC01T	-0.000175084
691	HCC01T	0.0937242
692	HCC01T	0.360065
693	HCC01T	0.0960626
694	HCC01T	0.0949031
695	HCC01T	0.0944907
696	HCC01T	0.272617
697	HCC01T	0.273224
698	HCC01T	0.0973932
699	HCC01T	0.0934674
700	HCC01T	-0.000175084
701	HCC01T	0.183398
702	HCC01T	0.265069
703	HCC01T	0.351019
704	HCC01T	-0.000175084
705	HCC01T	-0.000175084
706	HCC01T	-0.000175084
707	HCC01T	-0.000175084
708	HCC01T	0.0924169
709	HCC01T	0.0946308
710	HCC01T	-0.000175084
711	HCC01T	0.600214
712	HCC01T	0.093055
713	HCC01T	0.0919851
714	HCC01T	0.457085
715	HCC01T	0.358883
716	HCC01T	0.278383
717	HCC01T	0.18704
718	HCC01T	0.0965295
719	HCC01T	-0.000175084
720	HCC01T	0.0956579
721	HCC01T	-0.000175084
722	HCC01T	-0.000175084
723	HCC01T	0.0916388
724	HCC01T	0.0947008
725	HCC01T	0.179951
726	HCC01T	0.185484
727	HCC01T	0.0943779
728	HCC01T	0.0925181
729	HCC01T	0.483387
730	HCC01T	-0.000175084
731	HCC01T	0.376788
732	HCC01T	-0.000175084
733	HCC01T	-0.000175084
734	HCC01T	-0.000175084
735	HCC01T	0.0983387
736	HCC01T	-0.000175084
737	HCC01T	-0.000175084
738	HCC01T	0.190106
739	HCC01T	0.255933
740	HCC01T	0.0956463
741	HCC01T	0.0919967
742	HCC01T	0.351856
743	HCC01T	0.173617
744	HCC01T	-0.000175084
745	HCC01T	0.189787
746	HCC01T	0.0913003
747	HCC01T	-0.000175084
748	HCC01T	0.181188
749	HCC01T	0.177103
750	HCC01T	0.191475
751	HCC01T	0.0927982
752	HCC01T	-0.000175084
753	HCC01T	0.0971598
754	HCC01T	0.0919384
755	HCC01T	-0.000175084
756	HCC01T	-0.000175084
757	HCC01T	0.0986227
758	HCC01T	0.0942534
759	HCC01T	0.275897
760	HCC01T	0.0927165
761	HCC01T	0.189394
762	HCC01T	0.19237
763	HCC01T	0.161244
764	HCC01T	-0.000175084
765	HCC01T	-0.000175084
766	HCC01T	0.0948409
767	HCC01T	0.189888
768	HCC01T	0.182266
769	HCC01T	0.455894
770	HCC01T	0.181157
771	HCC01T	0.175982
772	HCC01T	0.0959575
773	HCC01T	-0.000175084
774	HCC01T	0.0951638
775	HCC01T	-0.000175084
776	HCC01T	0.0963232
777	HCC01T	0.186838
778	HCC01T	0.460194
779	HCC01T	-0.000175084
780	HCC01T	0.277473
781	HCC01T	0.355144
782	HCC01T	-0.000175084
783	HCC01T	0.365979
784	HCC01T	-0.000175084
785	HCC01T	0.090705
786	HCC01T	0.093553
787	HCC01T	0.0956579
788	HCC01T	0.41724
789	HCC01T	-0.000175084
790	HCC01T	0.0978601
791	HCC01T	0.0975099
792	HCC01T	0.58106
793	HCC01T	0.608599
794	HCC01T	-0.000175084
795	HCC01T	0.0947125
796	HCC01T	0.0933274
797	HCC01T	0.190783
798	HCC01T	0.0935258
799	HCC01T	-0.000175084
800	HCC01T	0.273714
801	HCC01T	0.183196
802	HCC01T	-0.000175084
803	HCC01T	0.0926309
804	HCC01T	0.0949381
805	HCC01T	-0.000175084
806	HCC01T	-0.000175084
807	HCC01T	0.281686
808	HCC01T	0.183958
809	HCC01T	0.0952611
810	HCC01T	-0.000175084
811	HCC01T	0.183885
812	HCC01T	-0.000175084
813	HCC01T	-0.000175084
814	HCC01T	-0.000175084
815	HCC01T	-0.000175084
816	HCC01T	-0.000175084
817	HCC01T	-0.000175084
818	HCC01T	0.0935219
819	HCC01T	0.190868
820	HCC01T	0.095728
821	HCC01T	0.186456
822	HCC01T	0.193596
823	HCC01T	0.0934091
824	HCC01T	-0.000175084
825	HCC01T	0.0891059
826	HCC01T	0.094977
827	HCC01T	-0.000175084
828	HCC01T	0.09544
829	HCC01T	0.18325
830	HCC01T	-0.000175084
831	HCC01T	-0.000175084
832	HCC01T	0.0899658
833	HCC01T	-0.000175084
834	HCC01T	0.279935
835	HCC01T	0.0952027
836	HCC01T	0.0950704
837	HCC01T	-0.000175084
838	HCC01T	0.189448
839	HCC01T	0.356237
840	HCC01T	0.0942378
841	HCC01T	0.092094
842	HCC01T	-0.000175084
843	HCC01T	0.097078
844	HCC01T	0.0931095
845	HCC01T	0.17841
846	HCC01T	-0.000175084
847	HCC01T	0.192355
848	HCC01T	0.188861
849	HCC01T	0.372815
850	HCC01T	0.184215
851	HCC01T	0.574663
852	HCC01T	0.19104
853	HCC01T	0.0946463
854	HCC01T	0.539491
855	HCC01T	0.434511
856	HCC01T	-0.000175084
857	HCC01T	0.0933974
858	HCC01T	0.0929072
859	HCC01T	0.0941211
860	HCC01T	0.348973
861	HCC01T	0.0940705
862	HCC01T	0.288565
863	HCC01T	0.182566
864	HCC01T	0.0943039
865	HCC01T	0.18732
866	HCC01T	-0.000175084
867	HCC01T	0.410493
868	HCC01T	0.186141
869	HCC01T	0.279395
870	HCC01T	0.187328
871	HCC01T	-0.000175084
872	HCC01T	0.0854953
873	HCC01T	0.185507
874	HCC01T	0.0972492
875	HCC01T	0.19393
876	HCC01T	0.1926
877	HCC01T	-0.000175084
878	HCC01T	0.0941055
879	HCC01T	0.0936698
880	HCC01T	0.426562
881	HCC01T	0.0954206
882	HCC01T	-0.000175084
883	HCC01T	-0.000175084
884	HCC01T	0.0908879
885	HCC01T	0.189935
886	HCC01T	0.0983853
887	HCC01T	0.0956229
888	HCC01T	0.0935764
889	HCC01T	-0.000175084
890	HCC01T	-0.000175084
891	HCC01T	0.188067
892	HCC01T	0.279978
893	HCC01T	-0.000175084
894	HCC01T	-0.000175084
895	HCC01T	-0.000175084
896	HCC01T	0.190697
897	HCC01T	-0.000175084
898	HCC01T	0.24702
899	HCC01T	0.187055
900	HCC01T	0.193004
901	HCC01T	0.0916582
902	HCC01T	0.0957552
903	HCC01T	-0.000175084
904	HCC01T	0.26964
905	HCC01T	0.0948448
906	HCC01T	-0.000175084
907	HCC01T	-0.000175084
908	HCC01T	-0.000175084
909	HCC01T	-0.000175084
910	HCC01T	0.0925064
911	HCC01T	0.095156
912	HCC01T	-0.000175084
913	HCC01T	-0.000175084
914	HCC01T	0.278231
915	HCC01T	0.0989845
916	HCC01T	0.19316
917	HCC01T	-0.000175084
918	HCC01T	0.0952727
919	HCC01T	0.191086
920	HCC01T	-0.000175084
921	HCC01T	-0.000175084
922	HCC01T	-0.000175084
923	HCC01T	0.0932496
924	HCC01T	0.551315
925	HCC01T	0.0935141
926	HCC01T	0.186596
927	HCC01T	-0.000175084
928	HCC01T	0.189756
929	HCC01T	0.0956307
930	HCC01T	-0.000175084
931	HCC01T	0.0950899
932	HCC01T	0.0944323
933	HCC01T	0.0948136
934	HCC01T	0.28625
935	HCC01T	0.184025
936	HCC01T	0.373804
937	HCC01T	0.365652
938	HCC01T	0.193491
939	HCC01T	-0.000175084
940	HCC01T	0.177803
941	HCC01T	0.0953856
942	HCC01T	0.0986616
943	HCC01T	0.0954828
944	HCC01T	0.247288
945	HCC01T	-0.000175084
946	HCC01T	-0.000175084
947	HCC01T	0.187367
948	HCC01T	0.0913431
949	HCC01T	0.0911836
950	HCC01T	-0.000175084
951	HCC01T	0.37178
952	HCC01T	0.192495
953	HCC01T	-0.000175084
954	HCC01T	0.0941756
955	HCC01T	0.188721
956	HCC01T	0.277037
957	HCC01T	-0.000175084
958	HCC01T	-0.000175084
959	HCC01T	0.274582
960	HCC01T	-0.000175084
961	HCC01T	0.0944323
962	HCC01T	-0.000175084
963	HCC01T	0.0926543
964	HCC01T	0.0890242
965	HCC01T	0.0980819
966	HCC01T	-0.000175084
967	HCC01T	0.0928138
968	HCC01T	-0.000175084
969	HCC01T	0.268967
970	HCC01T	0.186161
971	HCC01T	0.502653
972	HCC01T	-0.000175084
973	HCC01T	0.0954634
974	HCC01T	0.0933313
975	HCC01T	0.193783
976	HCC01T	0.0930356
977	HCC01T	0.0953467
978	HCC01T	-0.000175084
979	HCC01T	0.0966112
980	HCC01T	-0.000175084
981	HCC01T	0.190363
982	HCC01T	-0.000175084
983	HCC01T	-0.000175084
984	HCC01T	-0.000175084
985	HCC01T	0.0923664
986	HCC01T	-0.000175084
987	HCC01T	0.0902264
988	HCC01T	0.097829
989	HCC01T	0.0971481
990	HCC01T	0.277181
991	HCC01T	-0.000175084
992	HCC01T	0.276994
993	HCC01T	0.193394
994	HCC01T	-0.000175084
995	HCC01T	0.0953506
996	HCC01T	-0.000175084
997	HCC01T	0.0937203
998	HCC01T	-0.000175084
999	HCC01T	-0.000175084
1000	HCC01T	0.191079
1001	HCC01T	0.0947553
1002	HCC01T	0.26759
1003	HCC01T	0.0943234
1004	HCC01T	0.0913275
1005	HCC01T	0.277706
1006	HCC01T	0.092273
1007	HCC01T	0.0964283
1008	HCC01T	-0.000175084
1009	HCC01T	0.282441
1010	HCC01T	0.0902692
1011	HCC01T	0.09302
1012	HCC01T	-0.000175084
1013	HCC01T	0.0951521
1014	HCC01T	0.278523
1015	HCC01T	0.176006
1016	HCC01T	0.0927554
1017	HCC01T	-0.000175084
1018	HCC01T	0.283355
1019	HCC01T	0.090207
1020	HCC01T	-0.000175084
1021	HCC01T	0.0937398
1022	HCC01T	-0.000175084
1023	HCC01T	0.454735
1024	HCC01T	0.189728
1025	HCC01T	0.179204
1026	HCC01T	0.096261
1027	HCC01T	0.0942495
1028	HCC01T	-0.000175084
1029	HCC01T	0.666598
1030	HCC01T	-0.000175084
1031	HCC01T	-0.000175084
1032	HCC01T	0.185005
1033	HCC01T	0.0942183
1034	HCC01T	0.676834
1035	HCC01T	0.0927827
1036	HCC01T	-0.000175084
1037	HCC01T	0.0941483
1038	HCC01T	0.191499
1039	HCC01T	0.0981597
1040	HCC01T	0.277379
1041	HCC01T	0.360622
1042	HCC01T	0.0946424
1043	HCC01T	-0.000175084
1044	HCC01T	0.495389
1045	HCC01T	0.186993
1046	HCC01T	-0.000175084
1047	HCC01T	0.0946619
1048	HCC01T	0.0957241
1049	HCC01T	-0.000175084
1050	HCC01T	0.282877
1051	HCC01T	0.184028
1052	HCC01T	-0.000175084
1053	HCC01T	-0.000175084
1054	HCC01T	-0.000175084
1055	HCC01T	0.189623
1056	HCC01T	0.0928722
1057	HCC01T	0.0951405
1058	HCC01T	-0.000175084
1059	HCC01T	-0.000175084
1060	HCC01T	-0.000175084
1061	HCC01T	0.0972298
1062	HCC01T	-0.000175084
1063	HCC01T	-0.000175084
1064	HCC01T	-0.000175084
1065	HCC01T	0.19265
1066	HCC01T	0.0922263
1067	HCC01T	-0.000175084
1068	HCC01T	-0.000175084
1069	HCC01T	-0.000175084
1070	HCC01T	0.0970586
1071	HCC01T	-0.000175084
1072	HCC01T	0.189452
1073	HCC01T	-0.000175084
1074	HCC01T	0.188472
1075	HCC01T	0.0936659
1076	HCC01T	0.191787
1077	HCC01T	-0.000175084
1078	HCC01T	-0.000175084
1079	HCC01T	0.186472
1080	HCC01T	0.183974
1081	HCC01T	0.0957085
1082	HCC01T	0.36866
1083	HCC01T	0.187732
1084	HCC01T	0.549981
1085	HCC01T	-0.000175084
1086	HCC01T	-0.000175084
1087	HCC01T	0.260279
1088	HCC01T	-0.000175084
1089	HCC01T	0.366053
1090	HCC01T	-0.000175084
1091	HCC01T	0.0966073
1092	HCC01T	0.0943973
1093	HCC01T	0.44018
1094	HCC01T	-0.000175084
1095	HCC01T	0.0923352
1096	HCC01T	0.0939227
1097	HCC01T	-0.000175084
1098	HCC01T	0.0933196
1099	HCC01T	0.0956229
1100	HCC01T	0.0954323
1101	HCC01T	-0.000175084
1102	HCC01T	0.594712
1103	HCC01T	0.0945996
1104	HCC01T	-0.000175084
1105	HCC01T	0.0984709
1106	HCC01T	0.0935764
1107	HCC01T	-0.000175084
1108	HCC01T	-0.000175084
1109	HCC01T	-0.000175084
1110	HCC01T	0.0949848
1111	HCC01T	0.0954284
1112	HCC01T	0.189203
1113	HCC01T	0.0975333
1114	HCC01T	0.0936775
1115	HCC01T	-0.000175084
1116	HCC01T	0.0984476
1117	HCC01T	0.0927632
1118	HCC01T	0.178317
1119	HCC01T	-0.000175084
1120	HCC01T	0.0933974
1121	HCC01T	-0.000175084
1122	HCC01T	-0.000175084
1123	HCC01T	-0.000175084
1124	HCC01T	0.0960703
1125	HCC01T	0.279227
1126	HCC01T	0.524593
1127	HCC01T	0.0915143
1128	HCC01T	-0.000175084
1129	HCC01T	-0.000175084
1130	HCC01T	-0.000175084
1131	HCC01T	0.0937748
1132	HCC01T	-0.000175084
1133	HCC01T	0.0959575
1134	HCC01T	-0.000175084
1135	HCC01T	-0.000175084
1136	HCC01T	-0.000175084
1137	HCC01T	0.095977
1138	HCC01T	0.0951482
1139	HCC01T	-0.000175084
1140	HCC01T	-0.000175084
1141	HCC01T	0.0923119
1142	HCC01T	0.0943273
1143	HCC01T	0.096331
1144	HCC01T	0.27287
1145	HCC01T	0.0948525
1146	HCC01T	0.745028
1147	HCC01T	0.288534
1148	HCC01T	0.191903
1149	HCC01T	0.0947397
1150	HCC01T	-0.000175084
1151	HCC01T	0.273236
1152	HCC01T	0.0939616
1153	HCC01T	0.0923002
1154	HCC01T	-0.000175084
1155	HCC01T	0.0954556
1156	HCC01T	-0.000175084
1157	HCC01T	0.0957824
1158	HCC01T	0.0859894
1159	HCC01T	-0.000175084
1160	HCC01T	0.0940082
1161	HCC01T	-0.000175084
1162	HCC01T	0.0984865
1163	HCC01T	0.27236
1164	HCC01T	0.0919072
1165	HCC01T	-0.000175084
1166	HCC01T	0.0949615
1167	HCC01T	0.0953389
1168	HCC01T	0.0938837
1169	HCC01T	-0.000175084
1170	HCC01T	-0.000175084
1171	HCC01T	0.0937126
1172	HCC01T	0.568415
1173	HCC01T	0.63653
1174	HCC01T	0.18467
1175	HCC01T	0.514322
1176	HCC01T	0.0959186
1177	HCC01T	0.424912
1178	HCC01T	-0.000175084
1179	HCC01T	0.178294
1180	HCC01T	-0.000175084
1181	HCC01T	0.268882
1182	HCC01T	-0.000175084
1183	HCC01T	-0.000175084
1184	HCC01T	0.179332
1185	HCC01T	-0.000175084
1186	HCC01T	-0.000175084
1187	HCC01T	0.186694
1188	HCC01T	-0.000175084
1189	HCC01T	0.0949109
1190	HCC01T	-0.000175084
1191	HCC01T	0.0959536
1192	HCC01T	0.352879
1193	HCC01T	0.0890009
1194	HCC01T	0.093697
1195	HCC01T	0.0938837
1196	HCC01T	0.0901175
1197	HCC01T	0.189476
1198	HCC01T	0.0945063
1199	HCC01T	0.095156
1200	HCC01T	0.340588
1201	HCC01T	-0.000175084
1202	HCC01T	0.0873356
1203	HCC01T	-0.000175084
1204	HCC01T	0.097366
1205	HCC01T	0.179212
1206	HCC01T	0.286589
1207	HCC01T	0.0986616
1208	HCC01T	0.0911408
1209	HCC01T	0.366438
1210	HCC01T	0.0955645
1211	HCC01T	0.0962454
1212	HCC01T	0.187118
1213	HCC01T	0.194615
1214	HCC01T	0.0921057
1215	HCC01T	0.0980896
1216	HCC01T	0.184783
1217	HCC01T	0.186192
1218	HCC01T	0.0987277
1219	HCC01T	-0.000175084
1220	HCC01T	0.189631
1221	HCC01T	0.0948136
1222	HCC01T	-0.000175084
1223	HCC01T	0.0909268
1224	HCC01T	-0.000175084
1225	HCC01T	-0.000175084
1226	HCC01T	0.0927632
1227	HCC01T	-0.000175084
1228	HCC01T	0.195794
1229	HCC01T	-0.000175084
1230	HCC01T	-0.000175084
1231	HCC01T	-0.000175084
1232	HCC01T	-0.000175084
1233	HCC01T	0.186698
1234	HCC01T	0.179702
1235	HCC01T	-0.000175084
1236	HCC01T	0.178994
1237	HCC01T	0.248802
1238	HCC01T	-0.000175084
1239	HCC01T	0.186036
1240	HCC01T	0.183616
1241	HCC01T	-0.000175084
1242	HCC01T	-0.000175084
1243	HCC01T	0.191273
1244	HCC01T	0.364365
1245	HCC01T	0.190176
1246	HCC01T	0.182924
1247	HCC01T	0.189647
1248	HCC01T	-0.000175084
1249	HCC01T	0.0957785
1250	HCC01T	0.367792
1251	HCC01T	0.184799
1252	HCC01T	0.180414
1253	HCC01T	0.283554
1254	HCC01T	-0.000175084
1255	HCC01T	0.092487
1256	HCC01T	0.0886818
1257	HCC01T	0.486962
1258	HCC01T	-0.000175084
1259	HCC01T	0.0955607
1260	HCC01T	-0.000175084
1261	HCC01T	0.357089
1262	HCC01T	0.517372
1263	HCC01T	0.176566
1264	HCC01T	-0.000175084
1265	HCC01T	0.269711
1266	HCC01T	0.0928371
1267	HCC01T	0.0928449
1268	HCC01T	0.0934986
1269	HCC01T	0.365384
1270	HCC01T	-0.000175084
1271	HCC01T	0.373527
1272	HCC01T	0.0953467
1273	HCC01T	0.268473
1274	HCC01T	0.187188
1275	HCC01T	-0.000175084
1276	HCC01T	-0.000175084
1277	HCC01T	0.182527
1278	HCC01T	0.267096
1279	HCC01T	-0.000175084
1280	HCC01T	0.0907011
1281	HCC01T	-0.000175084
1282	HCC01T	0.0931717
1283	HCC01T	0.0953194
1284	HCC01T	0.367454
1285	HCC01T	-0.000175084
1286	HCC01T	-0.000175084
1287	HCC01T	-0.000175084
1288	HCC01T	0.0930823
1289	HCC01T	0.0927982
1290	HCC01T	0.091915
1291	HCC01T	0.270446
1292	HCC01T	0.0983776
1293	HCC01T	0.0922769
1294	HCC01T	0.27599
1295	HCC01T	0.0907128
1296	HCC01T	0.0951833
1297	HCC01T	-0.000175084
1298	HCC01T	0.0919734
1299	HCC01T	0.282235
1300	HCC01T	0.0912692
1301	HCC01T	0.35372
1302	HCC01T	0.0935569
1303	HCC01T	0.180352
1304	HCC01T	0.26112
1305	HCC01T	0.427741
1306	HCC01T	0.0977278
1307	HCC01T	0.0937126
1308	HCC01T	-0.000175084
1309	HCC01T	0.0960275
1310	HCC01T	0.278562
1311	HCC01T	0.254871
1312	HCC01T	0.0906856
1313	HCC01T	-0.000175084
1314	HCC01T	-0.000175084
1315	HCC01T	0.0950587
1316	HCC01T	-0.000175084
1317	HCC01T	0.586476
1318	HCC01T	-0.000175084
1319	HCC01T	0.188612
1320	HCC01T	0.354163
1321	HCC01T	-0.000175084
1322	HCC01T	0.0956268
1323	HCC01T	-0.000175084
1324	HCC01T	0.39709
1325	HCC01T	0.187592
1326	HCC01T	0.0941989
1327	HCC01T	-0.000175084
1328	HCC01T	-0.000175084
1329	HCC01T	-0.000175084
1330	HCC01T	0.099502
1331	HCC01T	0.284001
1332	HCC01T	-0.000175084
1333	HCC01T	0.0889308
1334	HCC01T	-0.000175084
1335	HCC01T	-0.000175084
1336	HCC01T	-0.000175084
1337	HCC01T	-0.000175084
1338	HCC01T	0.28988
1339	HCC01T	0.287336
1340	HCC01T	0.087359
1341	HCC01T	0.0912069
1342	HCC01T	-0.000175084
1343	HCC01T	0.269349
1344	HCC01T	0.0951716
1345	HCC01T	0.0924169
1346	HCC01T	0.333005
1347	HCC01T	0.0935919
1348	HCC01T	0.189071
1349	HCC01T	-0.000175084
1350	HCC01T	0.0954828
1351	HCC01T	0.0952961
1352	HCC01T	0.0976578
1353	HCC01T	-0.000175084
1354	HCC01T	-0.000175084
1355	HCC01T	0.0960587
1356	HCC01T	0.0978367
1357	HCC01T	-0.000175084
1358	HCC01T	0.333017
1359	HCC01T	-0.000175084
1360	HCC01T	0.485865
1361	HCC01T	-0.000175084
1362	HCC01T	0.0928332
1363	HCC01T	0.0947825
1364	HCC01T	0.0908062
1365	HCC01T	0.0928527
1366	HCC01T	0.440802
1367	HCC01T	0.191545
1368	HCC01T	0.0901486
1369	HCC01T	0.194409
1370	HCC01T	0.0986421
1371	HCC01T	-0.000175084
1372	HCC01T	-0.000175084
1373	HCC01T	0.44965
1374	HCC01T	0.185826
1375	HCC01T	-0.000175084
1376	HCC01T	0.0952338
1377	HCC01T	0.191405
1378	HCC01T	0.185001
1379	HCC01T	-0.000175084
1380	HCC01T	-0.000175084
1381	HCC01T	0.283215
1382	HCC01T	-0.000175084
1383	HCC01T	-0.000175084
1384	HCC01T	0.265544
1385	HCC01T	-0.000175084
1386	HCC01T	-0.000175084
1387	HCC01T	-0.000175084
1388	HCC01T	-0.000175084
1389	HCC01T	0.0936192
1390	HCC01T	0.288655
1391	HCC01T	0.0909968
1392	HCC01T	0.183064
1393	HCC01T	-0.000175084
1394	HCC01T	-0.000175084
1395	HCC01T	0.361026
1396	HCC01T	0.366909
1397	HCC01T	0.283083
1398	HCC01T	-0.000175084
1399	HCC01T	0.0937748
1400	HCC01T	0.191075
1401	HCC01T	0.0943195
1402	HCC01T	0.336748
1403	HCC01T	0.288048
1404	HCC01T	0.0943117
1405	HCC01T	0.342654
1406	HCC01T	-0.000175084
1407	HCC01T	0.344281
1408	HCC01T	-0.000175084
1409	HCC01T	0.0934635
1410	HCC01T	0.0958525
1411	HCC01T	0.287312
1412	HCC01T	0.181694
1413	HCC01T	0.0923975
1414	HCC01T	0.182721
1415	HCC01T	0.0921135
1416	HCC01T	0.27392
1417	HCC01T	0.0944129
1418	HCC01T	0.188907
1419	HCC01T	0.282025
1420	HCC01T	0.0906428
1421	HCC01T	0.0931562
1422	HCC01T	-0.000175084
1423	HCC01T	0.0975216
1424	HCC01T	0.599988
1425	HCC01T	0.0877286
1426	HCC01T	0.184643
1427	HCC01T	0.0919578
1428	HCC01T	0.330367
1429	HCC01T	0.0980585
1430	HCC01T	0.368357
1431	HCC01T	0.0969419
1432	HCC01T	0.0937437
1433	HCC01T	-0.000175084
1434	HCC01T	-0.000175084
1435	HCC01T	0.0915143
1436	HCC01T	0.0945802
1437	HCC01T	0.36112
1438	HCC01T	-0.000175084
1439	HCC01T	0.191491
1440	HCC01T	-0.000175084
1441	HCC01T	-0.000175084
1442	HCC01T	-0.000175084
1443	HCC01T	0.0907128
1444	HCC01T	-0.000175084
1445	HCC01T	-0.000175084
1446	HCC01T	-0.000175084
1447	HCC01T	0.0980858
1448	HCC01T	0.184581
1449	HCC01T	-0.000175084
1450	HCC01T	0.189421
1451	HCC01T	0.0931834
1452	HCC01T	-0.000175084
1453	HCC01T	0.192911
1454	HCC01T	0.0951988
1455	HCC01T	0.192246
1456	HCC01T	0.0913703
1457	HCC01T	0.0904521
1458	HCC01T	0.0959303
1459	HCC01T	-0.000175084
1460	HCC01T	0.360816
1461	HCC01T	0.095798
1462	HCC01T	0.0953155
1463	HCC01T	-0.000175084
1464	HCC01T	0.0855575
1465	HCC01T	0.286262
1466	HCC01T	0.281044
1467	HCC01T	-0.000175084
1468	HCC01T	-0.000175084
1469	HCC01T	-0.000175084
1470	HCC01T	0.192802
1471	HCC01T	0.190277
1472	HCC01T	0.0940627
1473	HCC01T	0.0930939
1474	HCC01T	-0.000175084
1475	HCC01T	-0.000175084
1476	HCC01T	-0.000175084
1477	HCC01T	-0.000175084
1478	HCC01T	-0.000175084
1479	HCC01T	0.375189
1480	HCC01T	0.282289
1481	HCC01T	0.0949926
1482	HCC01T	0.181118
1483	HCC01T	0.0929655
1484	HCC01T	0.191211
1485	HCC01T	0.0918644
1486	HCC01T	0.0949498
1487	HCC01T	0.095619
1488	HCC01T	-0.000175084
1489	HCC01T	0.274733
1490	HCC01T	0.377508
1491	HCC01T	0.0956929
1492	HCC01T	0.186067
1493	HCC01T	-0.000175084
1494	HCC01T	0.0909657
1495	HCC01T	0.187211
1496	HCC01T	-0.000175084
1497	HCC01T	-0.000175084
1498	HCC01T	0.0954751
1499	HCC01T	0.180573
1500	HCC01T	0.187954
1501	HCC01T	0.0916193
1502	HCC01T	0.0934052
1503	HCC01T	0.090207
1504	HCC01T	0.191818
1505	HCC01T	-0.000175084
1506	HCC01T	0.279095
1507	HCC01T	0.186231
1508	HCC01T	0.186526
1509	HCC01T	0.271072
1510	HCC01T	0.0958758
1511	HCC01T	0.283565
1512	HCC01T	0.377508
1513	HCC01T	0.433351
1514	HCC01T	0.189001
1515	HCC01T	0.0948331
1516	HCC01T	-0.000175084
1517	HCC01T	0.190619
1518	HCC01T	0.181998
1519	HCC01T	0.0922224
1520	HCC01T	0.189188
1521	HCC01T	0.0987083
1522	HCC01T	0.0956307
1523	HCC01T	0.353097
1524	HCC01T	-0.000175084
1525	HCC01T	0.630332
1526	HCC01T	0.276866
1527	HCC01T	0.177352
1528	HCC01T	0.189997
1529	HCC01T	-0.000175084
1530	HCC01T	0.278231
1531	HCC01T	-0.000175084
1532	HCC01T	0.0837795
1533	HCC01T	0.367936
1534	HCC01T	0.0903081
1535	HCC01T	0.0958369
1536	HCC01T	0.188355
1537	HCC01T	-0.000175084
1538	HCC01T	0.190557
1539	HCC01T	-0.000175084
1540	HCC01T	0.095121
1541	HCC01T	-0.000175084
1542	HCC01T	-0.000175084
1543	HCC01T	-0.000175084
1544	HCC01T	0.428294
1545	HCC01T	0.0951443
1546	HCC01T	0.0953233
1547	HCC01T	0.183278
1548	HCC01T	0.0956073
1549	HCC01T	0.0945335
1550	HCC01T	0.18895
1551	HCC01T	0.274523
1552	HCC01T	0.189631
1553	HCC01T	0.516221
1554	HCC01T	0.0984826
1555	HCC01T	0.188125
1556	HCC01T	0.0953389
1557	HCC01T	0.558342
1558	HCC01T	0.095051
1559	HCC01T	0.266205
1560	HCC01T	-0.000175084
1561	HCC01T	0.363925
1562	HCC01T	0.095549
1563	HCC01T	0.187437
1564	HCC01T	0.0951833
1565	HCC01T	0.092592
1566	HCC01T	0.190098
1567	HCC01T	0.094016
1568	HCC01T	-0.000175084
1569	HCC01T	-0.000175084
1570	HCC01T	0.185219
1571	HCC01T	0.0913236
1572	HCC01T	0.176753
1573	HCC01T	0.179371
1574	HCC01T	0.0953895
1575	HCC01T	0.0945763
1576	HCC01T	0.277041
1577	HCC01T	0.0900786
1578	HCC01T	0.346522
1579	HCC01T	0.619213
1580	HCC01T	-0.000175084
1581	HCC01T	0.180488
1582	HCC01T	0.0979574
1583	HCC01T	0.343576
1584	HCC01T	0.18995
1585	HCC01T	0.269676
1586	HCC01T	-0.000175084
1587	HCC01T	-0.000175084
1588	HCC01T	0.0945685
1589	HCC01T	0.187098
1590	HCC01T	0.182464
1591	HCC01T	0.0941678
1592	HCC01T	0.188258
1593	HCC01T	0.094265
1594	HCC01T	0.179041
1595	HCC01T	-0.000175084
1596	HCC01T	0.0988678
1597	HCC01T	0.615863
1598	HCC01T	0.0935336
1599	HCC01T	0.093234
1600	HCC01T	0.185133
1601	HCC01T	-0.000175084
1602	HCC01T	0.190238
1603	HCC01T	0.0986616
1604	HCC01T	0.189546
1605	HCC01T	0.182278
1606	HCC01T	-0.000175084
1607	HCC01T	0.185476
1608	HCC01T	0.264139
1609	HCC01T	0.0931212
1610	HCC01T	0.288814
1611	HCC01T	0.170356
1612	HCC01T	0.180503
1613	HCC01T	0.183678
1614	HCC01T	0.180052
1615	HCC01T	0.187001
1616	HCC01T	0.0940394
1617	HCC01T	0.177103
1618	HCC01T	0.18683
1619	HCC01T	-0.000175084
1620	HCC01T	0.0852502
1621	HCC01T	0.269267
1622	HCC01T	0.194498
1623	HCC01T	-0.000175084
1624	HCC01T	-0.000175084
1625	HCC01T	0.0961793
1626	HCC01T	0.0913431
1627	HCC01T	0.181694
1628	HCC01T	-0.000175084
1629	HCC01T	0.0944323
1630	HCC01T	0.0986149
1631	HCC01T	0.18262
1632	HCC01T	0.273741
1633	HCC01T	0.277869
1634	HCC01T	0.1842
1635	HCC01T	0.0938565
1636	HCC01T	0.37392
1637	HCC01T	-0.000175084
1638	HCC01T	-0.000175084
1639	HCC01T	0.0921173
1640	HCC01T	0.0894677
1641	HCC01T	-0.000175084
1642	HCC01T	-0.000175084
1643	HCC01T	-0.000175084
1644	HCC01T	0.0981247
1645	HCC01T	0.272255
1646	HCC01T	0.187849
1647	HCC01T	-0.000175084
1648	HCC01T	0.170714
1649	HCC01T	-0.000175084
1650	HCC01T	-0.000175084
1651	HCC01T	0.0900241
1652	HCC01T	0.362295
1653	HCC01T	0.18932
1654	HCC01T	0.18511
1655	HCC01T	0.258505
1656	HCC01T	0.187888
1657	HCC01T	0.0961715
1658	HCC01T	-0.000175084
1659	HCC01T	-0.000175084
1660	HCC01T	0.0954439
1661	HCC01T	0.363011
1662	HCC01T	-0.000175084
1663	HCC01T	-0.000175084
1664	HCC01T	0.190526
1665	HCC01T	0.188425
1666	HCC01T	0.182534
1667	HCC01T	0.174667
1668	HCC01T	-0.000175084
1669	HCC01T	0.0984359
1670	HCC01T	0.361867
1671	HCC01T	0.0957357
1672	HCC01T	0.277846
1673	HCC01T	-0.000175084
1674	HCC01T	0.277356
1675	HCC01T	0.0941172
1676	HCC01T	0.0945996
1677	HCC01T	-0.000175084
1678	HCC01T	-0.000175084
1679	HCC01T	-0.000175084
1680	HCC01T	0.261707
1681	HCC01T	0.549058
1682	HCC01T	0.273761
1683	HCC01T	0.09537
1684	HCC01T	0.0907711
1685	HCC01T	0.540958
1686	HCC01T	0.0945607
1687	HCC01T	0.0962376
1688	HCC01T	0.192432
1689	HCC01T	0.192285
1690	HCC01T	0.520897
1691	HCC01T	0.402665
1692	HCC01T	0.0951599
1693	HCC01T	-0.000175084
1694	HCC01T	0.0925259
1695	HCC01T	-0.000175084
1696	HCC01T	0.509925
1697	HCC01T	0.184503
1698	HCC01T	0.191312
1699	HCC01T	-0.000175084
1700	HCC01T	0.0951482
1701	HCC01T	0.0915843
1702	HCC01T	0.0915882
1703	HCC01T	0.0958408
1704	HCC01T	-0.000175084
1705	HCC01T	0.0957591
1706	HCC01T	0.096047
1707	HCC01T	0.19104
1708	HCC01T	0.0949926
1709	HCC01T	0.0903665
1710	HCC01T	-0.000175084
1711	HCC01T	-0.000175084
1712	HCC01T	0.286476
1713	HCC01T	0.0949148
1714	HCC01T	0.186332
1715	HCC01T	0.374177
1716	HCC01T	0.25812
1717	HCC01T	0.278605
1718	HCC01T	0.0960353
1719	HCC01T	0.0954517
1720	HCC01T	0.0949265
1721	HCC01T	0.188394
1722	HCC01T	0.0930706
1723	HCC01T	0.0953389
1724	HCC01T	0.0915143
1725	HCC01T	0.271341
1726	HCC01T	0.188316
1727	HCC01T	-0.000175084
1728	HCC01T	0.0957474
1729	HCC01T	0.0977395
1730	HCC01T	0.278313
1731	HCC01T	0.0986071
1732	HCC01T	0.193331
1733	HCC01T	0.0897245
1734	HCC01T	0.194113
1735	HCC01T	0.0947942
1736	HCC01T	-0.000175084
1737	HCC01T	0.0925025
1738	HCC01T	0.18283
1739	HCC01T	0.174831
1740	HCC01T	-0.000175084
1741	HCC01T	0.191366
1742	HCC01T	0.0928332
1743	HCC01T	0.365477
1744	HCC01T	0.0965178
1745	HCC01T	-0.000175084
1746	HCC01T	0.090277
1747	HCC01T	0.0956073
1748	HCC01T	0.288016
1749	HCC01T	-0.000175084
1750	HCC01T	0.193016
1751	HCC01T	0.270084
1752	HCC01T	0.0946619
1753	HCC01T	0.245292
1754	HCC01T	0.607785
1755	HCC01T	0.184752
1756	HCC01T	0.186184
1757	HCC01T	-0.000175084
1758	HCC01T	0.182706
1759	HCC01T	0.278325
1760	HCC01T	0.282811
1761	HCC01T	-0.000175084
1762	HCC01T	0.0934869
1763	HCC01T	0.0958447
1764	HCC01T	-0.000175084
1765	HCC01T	0.261178
1766	HCC01T	0.0924014
1767	HCC01T	0.284647
1768	HCC01T	0.0942611
1769	HCC01T	-0.000175084
1770	HCC01T	0.272485
1771	HCC01T	0.0941172
1772	HCC01T	0.504692
1773	HCC01T	0.0917049
1774	HCC01T	0.188542
1775	HCC01T	0.0916077
1776	HCC01T	0.095086
1777	HCC01T	0.433842
1778	HCC01T	0.0939032
1779	HCC01T	0.0957085
1780	HCC01T	0.361855
1781	HCC01T	0.185336
1782	HCC01T	0.0961793
1783	HCC01T	0.0935608
1784	HCC01T	0.0908412
1785	HCC01T	0.09537
1786	HCC01T	-0.000175084
1787	HCC01T	0.0984009
1788	HCC01T	0.0938604
1789	HCC01T	0.345545
1790	HCC01T	-0.000175084
1791	HCC01T	0.0888141
1792	HCC01T	-0.000175084
1793	HCC01T	0.09181
1794	HCC01T	-0.000175084
1795	HCC01T	0.187694
1796	HCC01T	-0.000175084
1797	HCC01T	0.273177
1798	HCC01T	0.177461
1799	HCC01T	-0.000175084
1800	HCC01T	0.09195
1801	HCC01T	0.189857
1802	HCC01T	0.188052
1803	HCC01T	0.0957591
1804	HCC01T	0.09537
1805	HCC01T	0.18262
1806	HCC01T	0.27601
1807	HCC01T	0.369539
1808	HCC01T	0.0950043
1809	HCC01T	0.0985565
1810	HCC01T	0.0981597
1811	HCC01T	0.0929266
1812	HCC01T	0.0963388
1813	HCC01T	-0.000175084
1814	HCC01T	0.0930628
1815	HCC01T	-0.000175084
1816	HCC01T	0.0959303
1817	HCC01T	0.175967
1818	HCC01T	-0.000175084
1819	HCC01T	-0.000175084
1820	HCC01T	0.0955607
1821	HCC01T	-0.000175084
1822	HCC01T	-0.000175084
1823	HCC01T	0.359384
1824	HCC01T	0.0952222
1825	HCC01T	0.18406
1826	HCC01T	-0.000175084
1827	HCC01T	0.180262
1828	HCC01T	0.189172
1829	HCC01T	0.0947475
1830	HCC01T	0.0990973
1831	HCC01T	0.0901447
1832	HCC01T	0.0947086
1833	HCC01T	-0.000175084
1834	HCC01T	-0.000175084
1835	HCC01T	0.0951288
1836	HCC01T	-0.000175084
1837	HCC01T	0.0959225
1838	HCC01T	0.276796
1839	HCC01T	0.0936814
1840	HCC01T	0.0911524
1841	HCC01T	0.258914
1842	HCC01T	0.2846
1843	HCC01T	0.281348
1844	HCC01T	0.19025
1845	HCC01T	0.0941483
1846	HCC01T	0.194642
1847	HCC01T	0.547183
1848	HCC01T	-0.000175084
1849	HCC01T	0.0953856
1850	HCC01T	-0.000175084
1851	HCC01T	-0.000175084
1852	HCC01T	0.0911213
1853	HCC01T	0.493047
1854	HCC01T	0.283927
1855	HCC01T	-0.000175084
1856	HCC01T	0.271987
1857	HCC01T	0.187009
1858	HCC01T	-0.000175084
1859	HCC01T	0.191915
1860	HCC01T	-0.000175084
1861	HCC01T	0.0950354
1862	HCC01T	0.271135
1863	HCC01T	0.179009
1864	HCC01T	0.182433
1865	HCC01T	0.18134
1866	HCC01T	-0.000175084
1867	HCC01T	0.0930356
1868	HCC01T	0.465687
1869	HCC01T	0.266353
1870	HCC01T	0.19344
1871	HCC01T	-0.000175084
1872	HCC01T	0.0948253
1873	HCC01T	-0.000175084
1874	HCC01T	-0.000175084
1875	HCC01T	0.451856
1876	HCC01T	0.277099
1877	HCC01T	0.0953194
1878	HCC01T	0.188456
1879	HCC01T	-0.000175084
1880	HCC01T	0.169096
1881	HCC01T	-0.000175084
1882	HCC01T	-0.000175084
1883	HCC01T	0.090421
1884	HCC01T	-0.000175084
1885	HCC01T	0.179223
1886	HCC01T	-0.000175084
1887	HCC01T	0.686036
1888	HCC01T	-0.000175084
1889	HCC01T	-0.000175084
1890	HCC01T	0.277869
1891	HCC01T	0.182114
1892	HCC01T	0.429978
1893	HCC01T	0.0909735
1894	HCC01T	-0.000175084
1895	HCC01T	0.180426
1896	HCC01T	-0.000175084
1897	HCC01T	0.178076
1898	HCC01T	-0.000175084
1899	HCC01T	0.0954128
1900	HCC01T	0.182986
1901	HCC01T	0.0946852
1902	HCC01T	0.355719
1903	HCC01T	0.0952961
1904	HCC01T	0.328893
1905	HCC01T	0.0957591
1906	HCC01T	0.266127
1907	HCC01T	0.0900591
1908	HCC01T	-0.000175084
1909	HCC01T	0.0956968
1910	HCC01T	0.372123
1911	HCC01T	0.181889
1912	HCC01T	0.0950821
1913	HCC01T	0.351533
1914	HCC01T	0.180426
1915	HCC01T	-0.000175084
1916	HCC01T	0.183772
1917	HCC01T	0.279667
1918	HCC01T	0.0954867
1919	HCC01T	0.276084
1920	HCC01T	0.0950704
1921	HCC01T	0.196954
1922	HCC01T	-0.000175084
1923	HCC01T	0.18688
1924	HCC01T	0.268193
1925	HCC01T	0.0927438
1926	HCC01T	0.190293
1927	HCC01T	0.0955918
1928	HCC01T	-0.000175084
1929	HCC01T	-0.000175084
1930	HCC01T	0.189771
1931	HCC01T	0.0911369
1932	HCC01T	0.183686
1933	HCC01T	-0.000175084
1934	HCC01T	-0.000175084
1935	HCC01T	0.188565
1936	HCC01T	0.18669
1937	HCC01T	0.0907517
1938	HCC01T	0.0968952
1939	HCC01T	0.279574
1940	HCC01T	0.0954556
1941	HCC01T	0.0937242
1942	HCC01T	-0.000175084
1943	HCC01T	-0.000175084
1944	HCC01T	0.0940549
1945	HCC01T	0.0974749
1946	HCC01T	-0.000175084
1947	HCC01T	-0.000175084
1948	HCC01T	-0.000175084
1949	HCC01T	0.0866936
1950	HCC01T	0.0927399
1951	HCC01T	0.0924675
1952	HCC01T	0.271349
1953	HCC01T	-0.000175084
1954	HCC01T	0.189335
1955	HCC01T	-0.000175084
1956	HCC01T	0.450494
1957	HCC01T	0.277473
1958	HCC01T	0.092806
1959	HCC01T	-0.000175084
1960	HCC01T	0.275146
1961	HCC01T	0.0893004
1962	HCC01T	0.186091
1963	HCC01T	-0.000175084
1964	HCC01T	0.0953583
1965	HCC01T	0.182223
1966	HCC01T	0.0940277
1967	HCC01T	0.348405
1968	HCC01T	0.0930784
1969	HCC01T	0.284698
1970	HCC01T	0.190623
1971	HCC01T	0.276936
1972	HCC01T	-0.000175084
1973	HCC01T	-0.000175084
1974	HCC01T	0.285499
1975	HCC01T	0.0926309
1976	HCC01T	-0.000175084
1977	HCC01T	0.098432
1978	HCC01T	0.284756
1979	HCC01T	0.28681
1980	HCC01T	0.0959069
1981	HCC01T	-0.000175084
1982	HCC01T	0.188106
1983	HCC01T	0.0886429
1984	HCC01T	0.186449
1985	HCC01T	-0.000175084
1986	HCC01T	-0.000175084
1987	HCC01T	0.0946191
1988	HCC01T	0.178539
1989	HCC01T	0.0981675
1990	HCC01T	0.092343
1991	HCC01T	-0.000175084
1992	HCC01T	0.0955684
1993	HCC01T	-0.000175084
1994	HCC01T	0.0925375
1995	HCC01T	0.524905
1996	HCC01T	0.0929033
1997	HCC01T	-0.000175084
1998	HCC01T	0.445218
[truncated: 32,416 more rows]
