# Supplementary material for: Distinct cuproptosis patterns in hepatocellular carcinoma patients correlate with unique immune microenvironment characteristics and cell-cell communication, contributing to varied overall survival outcomes
Source: Front Immunol. 2024 May 28;15:1379690. doi: 10.3389/fimmu.2024.1379690 (PMC11168106; doi:10.3389/fimmu.2024.1379690)
Supplement: Supplementary file 8 [file Table_7.xlsx]

## Sheet: Cellratio
Table S7. Data of figure 7F.
Celltype	Sample	Freq	Group
B cell	HCC01T	0.00296912	Low
Mast cell	HCC01T	0.00148456	Low
NK cell	HCC01T	0.130048	Low
Treg	HCC01T	0.00445368	Low
T_naive	HCC01T	0.0730404	Low
T_memory	HCC01T	0.0486936	Low
CD8T_exhausted	HCC01T	0.0273159	Low
T_cycling	HCC01T	0.00623515	Low
Macrophage_C1Q+	HCC01T	0.349762	Low
Macrophage_MARCO+	HCC01T	0.00118765	Low
Macrophage_cycling	HCC01T	0.00534442	Low
Macrophage_FCN1+	HCC01T	0.101841	Low
Hepa_ALB+	HCC01T	0	Low
Hepa_AMBP+	HCC01T	0.0074228	Low
Hepa_EPCAM-_SERPINA1+	HCC01T	0.00207838	Low
Hepa_EPCAM+_SERPINA1-	HCC01T	0	Low
Hepa_EPCAM+_SERPINA1+	HCC01T	0	Low
Hepa_KRT7+_HNF4A-	HCC01T	0	Low
Hepa_KRT7+_HNF4A+	HCC01T	0	Low
Hepa_cycling	HCC01T	0.00445368	Low
Endothelial cell	HCC01T	0.164786	Low
Fibroblast	HCC01T	0.0558195	Low
Plasma cell	HCC01T	0.0130641	Low
B cell	HCC02T	0.00536455	High
Mast cell	HCC02T	0	High
NK cell	HCC02T	0	High
Treg	HCC02T	0.000975372	High
T_naive	HCC02T	0.0726652	High
T_memory	HCC02T	0.0209705	High
CD8T_exhausted	HCC02T	0.0151183	High
T_cycling	HCC02T	0.0314557	High
Macrophage_C1Q+	HCC02T	0.0797367	High
Macrophage_MARCO+	HCC02T	0	High
Macrophage_cycling	HCC02T	0.0121921	High
Macrophage_FCN1+	HCC02T	0.0275543	High
Hepa_ALB+	HCC02T	0	High
Hepa_AMBP+	HCC02T	0.295538	High
Hepa_EPCAM-_SERPINA1+	HCC02T	0.0395026	High
Hepa_EPCAM+_SERPINA1-	HCC02T	0	High
Hepa_EPCAM+_SERPINA1+	HCC02T	0.00121922	High
Hepa_KRT7+_HNF4A-	HCC02T	0.113143	High
Hepa_KRT7+_HNF4A+	HCC02T	0	High
Hepa_cycling	HCC02T	0.0970495	High
Endothelial cell	HCC02T	0.0034138	High
Fibroblast	HCC02T	0.00316996	High
Plasma cell	HCC02T	0.180931	High
B cell	HCC03T	0.000621762	High
Mast cell	HCC03T	0	High
NK cell	HCC03T	0	High
Treg	HCC03T	0.000207254	High
T_naive	HCC03T	0	High
T_memory	HCC03T	0.00124352	High
CD8T_exhausted	HCC03T	0.00393782	High
T_cycling	HCC03T	0.00601036	High
Macrophage_C1Q+	HCC03T	0.176995	High
Macrophage_MARCO+	HCC03T	0	High
Macrophage_cycling	HCC03T	0.013886	High
Macrophage_FCN1+	HCC03T	0.0259067	High
Hepa_ALB+	HCC03T	0.000207254	High
Hepa_AMBP+	HCC03T	0.518135	High
Hepa_EPCAM-_SERPINA1+	HCC03T	0.101762	High
Hepa_EPCAM+_SERPINA1-	HCC03T	0	High
Hepa_EPCAM+_SERPINA1+	HCC03T	0	High
Hepa_KRT7+_HNF4A-	HCC03T	0.053057	High
Hepa_KRT7+_HNF4A+	HCC03T	0	High
Hepa_cycling	HCC03T	0.0841451	High
Endothelial cell	HCC03T	0.0026943	High
Fibroblast	HCC03T	0.00186528	High
Plasma cell	HCC03T	0.00932642	High
B cell	HCC04T	0.0017138	High
Mast cell	HCC04T	0	High
NK cell	HCC04T	0	High
Treg	HCC04T	0	High
T_naive	HCC04T	0	High
T_memory	HCC04T	0.00457012	High
CD8T_exhausted	HCC04T	0.0165667	High
T_cycling	HCC04T	0.0199943	High
Macrophage_C1Q+	HCC04T	0.152813	High
Macrophage_MARCO+	HCC04T	0.0017138	High
Macrophage_cycling	HCC04T	0.00942588	High
Macrophage_FCN1+	HCC04T	0.0188518	High
Hepa_ALB+	HCC04T	0	High
Hepa_AMBP+	HCC04T	0.382462	High
Hepa_EPCAM-_SERPINA1+	HCC04T	0.143959	High
Hepa_EPCAM+_SERPINA1-	HCC04T	0	High
Hepa_EPCAM+_SERPINA1+	HCC04T	0	High
Hepa_KRT7+_HNF4A-	HCC04T	0.0548415	High
Hepa_KRT7+_HNF4A+	HCC04T	0	High
Hepa_cycling	HCC04T	0.156527	High
Endothelial cell	HCC04T	0.00914025	High
Fibroblast	HCC04T	0.0245644	High
Plasma cell	HCC04T	0.00285633	High
B cell	HCC05T	0.0116314	High
Mast cell	HCC05T	0.00119296	High
NK cell	HCC05T	0.00954369	High
Treg	HCC05T	0.00357888	High
T_naive	HCC05T	0.0029824	High
T_memory	HCC05T	0.00954369	High
CD8T_exhausted	HCC05T	0.0539815	High
T_cycling	HCC05T	0.00715777	High
Macrophage_C1Q+	HCC05T	0.161646	High
Macrophage_MARCO+	HCC05T	0.0766478	High
Macrophage_cycling	HCC05T	0.00507009	High
Macrophage_FCN1+	HCC05T	0.0462273	High
Hepa_ALB+	HCC05T	0.00029824	High
Hepa_AMBP+	HCC05T	0.325977	High
Hepa_EPCAM-_SERPINA1+	HCC05T	0.0423501	High
Hepa_EPCAM+_SERPINA1-	HCC05T	0	High
Hepa_EPCAM+_SERPINA1+	HCC05T	0	High
Hepa_KRT7+_HNF4A-	HCC05T	0.0119296	High
Hepa_KRT7+_HNF4A+	HCC05T	0.000894721	High
Hepa_cycling	HCC05T	0.00477185	High
Endothelial cell	HCC05T	0.172681	High
Fibroblast	HCC05T	0.0408589	High
Plasma cell	HCC05T	0.0110349	High
B cell	HCC06T	0.0742804	Low
Mast cell	HCC06T	0.00580316	Low
NK cell	HCC06T	0.016481	Low
Treg	HCC06T	0.0331941	Low
T_naive	HCC06T	0.189415	Low
T_memory	HCC06T	0.0812442	Low
CD8T_exhausted	HCC06T	0.022052	Low
T_cycling	HCC06T	0.0116063	Low
Macrophage_C1Q+	HCC06T	0.1026	Low
Macrophage_MARCO+	HCC06T	0.000464253	Low
Macrophage_cycling	HCC06T	0.00371402	Low
Macrophage_FCN1+	HCC06T	0.0789229	Low
Hepa_ALB+	HCC06T	0	Low
Hepa_AMBP+	HCC06T	0.04039	Low
Hepa_EPCAM-_SERPINA1+	HCC06T	0.0120706	Low
Hepa_EPCAM+_SERPINA1-	HCC06T	0	Low
Hepa_EPCAM+_SERPINA1+	HCC06T	0	Low
Hepa_KRT7+_HNF4A-	HCC06T	0.00255339	Low
Hepa_KRT7+_HNF4A+	HCC06T	0	Low
Hepa_cycling	HCC06T	0.0088208	Low
Endothelial cell	HCC06T	0.140901	Low
Fibroblast	HCC06T	0.138115	Low
Plasma cell	HCC06T	0.0373723	Low
B cell	HCC07T	0.0156863	Low
Mast cell	HCC07T	0.00392157	Low
NK cell	HCC07T	0.00196078	Low
Treg	HCC07T	0.0392157	Low
T_naive	HCC07T	0.105882	Low
T_memory	HCC07T	0.0333333	Low
CD8T_exhausted	HCC07T	0.00588235	Low
T_cycling	HCC07T	0.0117647	Low
Macrophage_C1Q+	HCC07T	0.317647	Low
Macrophage_MARCO+	HCC07T	0	Low
Macrophage_cycling	HCC07T	0.0137255	Low
Macrophage_FCN1+	HCC07T	0.139216	Low
Hepa_ALB+	HCC07T	0	Low
Hepa_AMBP+	HCC07T	0.00196078	Low
Hepa_EPCAM-_SERPINA1+	HCC07T	0.0215686	Low
Hepa_EPCAM+_SERPINA1-	HCC07T	0.0803922	Low
Hepa_EPCAM+_SERPINA1+	HCC07T	0	Low
Hepa_KRT7+_HNF4A-	HCC07T	0.0156863	Low
Hepa_KRT7+_HNF4A+	HCC07T	0.00196078	Low
Hepa_cycling	HCC07T	0.0196078	Low
Endothelial cell	HCC07T	0	Low
Fibroblast	HCC07T	0.0215686	Low
Plasma cell	HCC07T	0.14902	Low
B cell	HCC08T	0.00310366	Low
Mast cell	HCC08T	0.000206911	Low
NK cell	HCC08T	0.0184151	Low
Treg	HCC08T	0.0908339	Low
T_naive	HCC08T	0.0343472	Low
T_memory	HCC08T	0.0655907	Low
CD8T_exhausted	HCC08T	0.027933	Low
T_cycling	HCC08T	0.018622	Low
Macrophage_C1Q+	HCC08T	0.162839	Low
Macrophage_MARCO+	HCC08T	0	Low
Macrophage_cycling	HCC08T	0.00806952	Low
Macrophage_FCN1+	HCC08T	0.0753155	Low
Hepa_ALB+	HCC08T	0	Low
Hepa_AMBP+	HCC08T	0.0722119	Low
Hepa_EPCAM-_SERPINA1+	HCC08T	0.102835	Low
Hepa_EPCAM+_SERPINA1-	HCC08T	0	Low
Hepa_EPCAM+_SERPINA1+	HCC08T	0.112146	Low
Hepa_KRT7+_HNF4A-	HCC08T	0.0409683	Low
Hepa_KRT7+_HNF4A+	HCC08T	0	Low
Hepa_cycling	HCC08T	0.0676598	Low
Endothelial cell	HCC08T	0.00869025	Low
Fibroblast	HCC08T	0.0724188	Low
Plasma cell	HCC08T	0.0177943	Low
B cell	HCC09T	0.00639204	High
Mast cell	HCC09T	0.00958807	High
NK cell	HCC09T	0.0184659	High
Treg	HCC09T	0.0625	High
T_naive	HCC09T	0.0493608	High
T_memory	HCC09T	0.0433239	High
CD8T_exhausted	HCC09T	0.015625	High
T_cycling	HCC09T	0.0181108	High
Macrophage_C1Q+	HCC09T	0.104048	High
Macrophage_MARCO+	HCC09T	0	High
Macrophage_cycling	HCC09T	0.00923295	High
Macrophage_FCN1+	HCC09T	0.0362216	High
Hepa_ALB+	HCC09T	0.153764	High
Hepa_AMBP+	HCC09T	0.0191761	High
Hepa_EPCAM-_SERPINA1+	HCC09T	0.0397727	High
Hepa_EPCAM+_SERPINA1-	HCC09T	0	High
Hepa_EPCAM+_SERPINA1+	HCC09T	0.00106534	High
Hepa_KRT7+_HNF4A-	HCC09T	0.0355114	High
Hepa_KRT7+_HNF4A+	HCC09T	0.171165	High
Hepa_cycling	HCC09T	0.121449	High
Endothelial cell	HCC09T	0.018821	High
Fibroblast	HCC09T	0.0497159	High
Plasma cell	HCC09T	0.0166903	High
B cell	HCC10T	0.00500179	Low
Mast cell	HCC10T	0.000714541	Low
NK cell	HCC10T	0.0310825	Low
Treg	HCC10T	0.0814577	Low
T_naive	HCC10T	0.0353698	Low
T_memory	HCC10T	0.0685959	Low
CD8T_exhausted	HCC10T	0.0275098	Low
T_cycling	HCC10T	0.0196499	Low
Macrophage_C1Q+	HCC10T	0.184352	Low
Macrophage_MARCO+	HCC10T	0.00107181	Low
Macrophage_cycling	HCC10T	0.0207217	Low
Macrophage_FCN1+	HCC10T	0.0857449	Low
Hepa_ALB+	HCC10T	0.00500179	Low
Hepa_AMBP+	HCC10T	0.0821722	Low
Hepa_EPCAM-_SERPINA1+	HCC10T	0.103608	Low
Hepa_EPCAM+_SERPINA1-	HCC10T	0	Low
Hepa_EPCAM+_SERPINA1+	HCC10T	0.0932476	Low
Hepa_KRT7+_HNF4A-	HCC10T	0.0346552	Low
Hepa_KRT7+_HNF4A+	HCC10T	0.00285816	Low
Hepa_cycling	HCC10T	0.0828867	Low
Endothelial cell	HCC10T	0.00500179	Low
Fibroblast	HCC10T	0.0110754	Low
Plasma cell	HCC10T	0.0182208	Low
